# Supplementary material for: A scoping review of global approaches to education in adult critical care retrieval
Source: Afr J Emerg Med. 2026 Feb 26;16(2):100958. doi: 10.1016/j.afjem.2026.100958 (PMC12962074; doi:10.1016/j.afjem.2026.100958)
Supplement: Supplementary file 1 [file mmc1.xlsx]

## Sheet: Full-Text Matrix
Include/Exclude Reviewers (LvR,NV)	Article Title	Authors	Year	Origin of data	Aims/Purpose	Study population and sample size	Methodology/methods	Main Findings	Limitations
Include	A 12-month retrospective descriptive analysis of a single helicopter emergency medical service operator in four South African provinces		2023	South Africa						Case Selection
Exclude	A BRILL idea? The benefits, risks, insights, learning and limitations of an emergency airway registry in pre-hospital and retrieval medicine	John GLASHEEN, Brigid WALL and Sean KEOGH	2019	AUS	This paper discusses the benefits, risks, insights, learning and limitations of the use of an airway registry in pre-hospital and retrieval medicine, for both research and quality improvement purposes.	n/a	Retrospective Case Review of the Airway Registries	An airway registry can be a powerful and flexible tool in the clinical governance of emergency systems. Data can be used to monitor the safety of patient care and to inform changes in emergency procedures.	The written record of events during an emergency intubation has been shown to have inaccuracies when compared to video recordings of the same event.
Include	A Clinical Teaching Blended Learning Program to Enhance Registered Nurse Preceptors' Teaching Competencies: Pretest and Posttest Study	Wu, Xi Vivien ; Chi, Yuchen ; Panneer Selvam, Umadevi ; Devi, M Kamala ; Wang, Wenru ; Chan, Yah Shih ; Wee, Fong Chi ; Zhao, Shengdong ; Sehgal, Vibhor ; Ang, Neo Kim Emily	2020	Singapore	This study aimed to develop a clinical teaching blended learning (CTBL) program with the aid of web-based clinical pedagogy (WCP) and case-based learning for nurse preceptors and to examine the effectiveness of the CTBL program on nurse preceptors’ clinical teaching competencies, self-efficacies, attitudes toward web-based learning, and blended learning outcomes.	A total of 150 nurse preceptors participated in the CTBL program, which was conducted from September 2019 to December 2019.	A quasi-experimental single-group pretest and posttest design was adopted. A set of questionnaires, including the clinical teaching competence inventory, preceptor self-efficacy questionnaire, attitudes toward web-based continuing learning survey, and e-learning experience questionnaire, was used to assess the outcomes before and after the CTBL program.	Compared with the baseline, the participants had significantly higher total mean scores and subdomain scores for clinical teaching competence (mean 129.95, SD 16.38; P<.001), self-efficacy (mean 70.40, SD 9.35; P<.001), attitudes toward web-based continuing learning (mean 84.68, SD 14.76; P<.001), and blended learning outcomes (mean 122.13, SD 14.86; P<.001) after the CTBL program.	The study population was restricted to one health care institution in Singapore. Therefore, it may limit the generalizability of the study. However, as the participants were nurse preceptors from various clinical settings, such as medical, surgical, orthopedic, cardiac, and renal, this could be a good representation of nurses from a wide range of clinical settings. One of the limitations of the s…	CME
Include	A comparison of the content taught in critical care transportation modules across South African bachelor's degrees in emergency medical care	Conradie NJ, Vincent-Lambert C, Stassen W.	2022	South Africa	The aim of this study was to evaluate and compare the intensive and critical care transport modules offered at SA universities in their BEMC programmes.	n/a	This study was conducted by subjecting the electronic version of curricula of the critical care transport modules from higher education institutes (HEIs) in SA offering the BEMC to document analysis. Qualitative (content analysis) and quantitative methods (descriptive analysis) were used to compare the different components of the curriculum.	The four universities that offer BEMC programmes were invited to participate, and three (75%) consented and provided data. The duration of the modules ranged from 6 to 12 months, corresponding with notional hours of 120 - 150. A total of 83 learning domains were generated from the coding process. These domains included content on mechanical ventilation, patient monitoring, arterial blood gases, i…	One of the universities offering the programme declined to participate in the study. This limited the sample size and eliminated the possibility of extensive cluster analysis. This also affected the external validity of the work – results may thus not be applicable to this university. Additionally, the study only analysed one type of curriculum, the written curriculum. In order to truly benchmark…	Additonal Training
Include	A Continuous Quality Improvement Airway Program Results in Sustained Increases in Intubation Success	Olvera DJ, Stuhlmiller DFE, Wolfe A, Swearingen CF, Pennington T, Davis DP.;	2018	USA	The aim of this research was to describe the experience witha novel, integrated advanced airway management programacross a large air medical company and explore the impactof the program on improvement in RSI success.	All air medical patients undergoing RSI to facilitateETI between March 1, 2015, and March 31, 2017, wereincluded in this analysis.	This was a retrospective observational study doc-umenting airway management performance over a25-month time period (March 2015 through March2017). Data were abstracted from the Air Methods Air-way Database. A waiver of consent was granted by AirMethods Institutional Review Board.	Implementation of an integrated advanced airway management program was associated with improvements in overal lintubation success, first attempt intubation success,and first attempt intubation success without desaturation.	Thereareseverallimitationstothisanalysisthatmustbeconsideredwheninterpretingtheseresults.WhiletheHeARTcurriculumprovidedsomeguid-anceastoinitialtechnique,thisdecisionwasultimatelyleftuptotheindividualpractitioner.Thiscertainlyraisespotentialforselectionbiasfromdifficultairwayvariables,whichwedidnotincludeinthisanalysis,aswellastheexperiencelevelandprovidertypeoftheintubators.	Qaulity Management
Include	A national retrospective descriptive analysisof critical care transfers in the privatesector in South Africa		2023	South Africa						Case Selection
Include	A Statewide Collaboration to Deliver and Evaluate a Pediatric Critical Care Simulation Curriculum for Emergency Medical Services	Farrell, C., Dorney, K., Mathews, B., Boyle, T., Kitchen, A., Doyle, J., Monuteaux, M.C., Li, J., Walsh, B., Nagler, J., Chung, S.	2022	USA	Our aim was to use a statewide, multi-center collaborationto develop and deliver a pediatric critical care simulationcurriculum for EMS providers. Our primary outcome was toevaluate the impact of the simulation program on participants’knowledge and confidence.	The study population included licensed emergency medicaltechnicians (EMTs) and paramedics in Massachusetts.	We describe a statewide collaboration between five academiccenters todevelop a simulation curriculum and deliver it to EMS providers. Cases were developedby the collaborating PEM faculty, reviewed by EMS regional directors, and based onpreviously published EMS curricula, a statewide needs assessment, and updated stateEMS protocols. The simulation curriculum was comprised of 3scenarios requiringre…	Through statewide collaboration, we delivered a pediatric critical care simulation curriculum for EMS providers that impacted participant knowledge andconfidence caring for pediatric patients. Follow-up data suggest that knowledge and skills obtained as part of the curriculum was translated into practice.		Additonal Training
Include	A Survey Assessing Pediatric Transport Team Composition and Training	Patel MM, Hebbar KB, Dugan MC, Petrillo T.	2020	USA	The aim of this study was to assess national pediatric/neonatalspecialty transport teams' composition and training requirements to determine if any current standardization exists	We conducted a survey of national pediatric and neonatalcritical care transport team program directors(s) and/or nurse man-ager(s) in the United States. We were able to obtain contact infor-mation for 136 of the 145 programs listed in the AAP database bycalling individual teams via contact information listed in the data-base	This was a survey of the transport teams listed with the AmericanAcademy of Pediatrics via SurveyMonkey	There is tremendous variability nationally among pediatric/neonatal transport teams regarding training requirements, certifications,and team composition. The lack of standardization regarding team member qualifications or maintenance of competency among specialized transportteams should be looked at more closely, and evidence-based guidelines may help lead to further improved outcomes in the care…	There are several limitations to this study. Primarily, of the68% response rate, there were 8 (8.6%) of 93 incomplete surveys.In addition, there is a great degree of variability in who completedthe surveys, from transport managers to medical directors, nursingdirectors, and various other team leaders. Lastly, given that all sur-veys were not fully completed, more complex statistical analysesand c…	Dedicated Crew
Exclude	A two phase study to revise the Australian Practice Standards for Specialist Critical Care Nurses	Gill FJ, Kendrick T, Davies H, Greenwood M	2016	AUS	TheaimoftheresearchwastorevisetheCompe-tencyStandardsforSpecialistCriticalCareNurses12toensuretheycontinuetomeettheneedsofcriticalcarenursesandreflectcon-temporaryclinicalpractice	Phase I: 12 focus groups (79 participants) were conducted. Phase II: A panel of specialist critical care nurses (research, management, clinical practice and education) responded to round 1 (n = 64), round 2 (n = 56), and round 3 (n = 40).	A two-phased project was undertaken. In Phase I focus groups were held in all states. Thematic analysis was conducted using two techniques. The standards were revised based on the main themes. Phase II consisted of an eDelphi technique. A national panel of critical care nurses responded to three survey rounds using a 7 point likert-type scale to indicate their level of agreement with the revised …	Fifteen practice standards with elements and performance criteria were grouped into four domains (professional practice, provision and coordination of care, critical thinking and analysis, collaboration and leadership). The revised Practice Standards for Specialist Critical Care Nurses build upon and are additional to the Nursing & Midwifery Board of Australia National Competency Standards for Re…
Include	Ability of Critical Care Medics to Confirm Endotracheal Tube Placement by Ultrasound	Joyce, M., Tozer, J., Vitto, M., Evans, D.	2020	USA	The aim of this study was only to determine if this aspect of it was feasible, and these results show that the skill itself is easily trainable to those with very little ultrasound experience. Only todetermine if this aspect of it was feasible, and these results show that the skill itself is easily trainable to those with very little ultrasound experience.	Twenty critical care paramedics with no previous experience with point-of-care ultrasound volunteered for advanced training in prehospital ultrasound. Four ultrasound fellowship trained emergency physicians proctored two three-hour training sessions. Each session included a brief introduction to ultrasound “knobology,”normal sonographic neck andlung anatomy, and how to identify ETT placement with…		Based on this pilot study, critical care medics can be taught to cor-rectly interpret ultrasound images of ETT placement using a shortinstruction model.	simulated nature	Additonal Training & CME
Exclude	Airway Management: A Structured Curriculum for Critical Care Transport Providers	Kuszajewski, M.L., O'Donnell, J.M., Phrampus, P.E., Robey, W.C., Tuite, P.K.	2016	USA	Airway assessment and management are vital skills for the critical care transport provider.Nurses and paramedics often enter a transport program with limited or no exposure to airway management. Many programs lack a structured curriculum to show skill competence. Optimal methods in thedevelopment of airway management competence and the frequency of training needed to maintain skillshave not been …	A convenience sample of participants was recruited from all paramedics and nurses working in a hospital-based Commission on the Accreditation of Medical Transport Systemseaccredited CCTprogram in rural North Carolina (N¼9). The sample included5 paramedics (56%) and 4 nurses (44%) with years of experience inCCTconsisting of 1 to 5 years (33%), 6 to 10 years (56%), and 11 to 15years (11%).	A pretest, post-test repeated measures design incorporating deliberate practice was organizedaccording to ADDIE (Analysis, Design, Development, Implementation, and Evaluation) model principles.	Although ETI is an essential skill, many CCT programs lack a structured curriculumusing a deliberate practice approach to show skill competence. CCT providers often lack exposure to patients who require advanced airway interventions in the prehospital setting, and the number of intubations completed annually per provider is often very low.	A few limitations were identified during this study. Thefirstlimitation included the low number of study participants. Althoughstatistical significance was observed in only some of the measures,positive trending occurred throughout. Post hoc power analysisindicated that given the differences between pre- versus post-testscores noted in the study, a minimum of 16 participants wouldhave been needed…
Include	An Assessment of Nursing Skills Required for Sustaining a Casualty during Prolonged Casualty Care: Implications for Training and Preparing for the Next Major War	Wilson KE, Vasek M, VanFosson CA, Flarity K, Mann-Salinas E, Gillespie K, Keenan S, Fisher AD, April MD, Schauer SG	2022	USA	Sought to determine the frequency of deployed nursing skills required for sustaining a casualty for the first 72 hours after injury in accordance with relevant nursing individual critical task	This is a sub-analysis of previously described data from the Department of Defense Trauma Registry of US and North Atlantic Treaty Organization (NATO) military personnel from January 2007 to March 2020 with a focus on relevant nursing procedures identified in current Individual Critical Task Lists (ICTL) for critical care, emergency, medical-surgical nurses, and combat medics.	This is a sub-analysis of previously described data from the Department of Defense Trauma Registry of US and North Atlantic Treaty Organization (NATO) military personnel from January 2007 to March 2020 with a focus on relevant nursing procedures identified in current Individual Critical Task Lists (ICTL) for critical care, emergency, medical-surgical nurses, and combat medics.	Results: Among all casualties, the most common nursing-related skills performed in the prehospital setting were wound dressing application (33%), administration of parenteral opioids (35%), and administration of ketamine (7%); in the hospital setting were preparation for transfer (60%), managing a post-operative patient (59%), and managing a traumatic brain injury (44%). In the hospital setting, …	Among all casualties, the most common nursing-related skills performed in the prehospital setting were wound dressing application (33%), administration of parenteral opioids (35%), and administration of ketamine (7%); in the hospital setting were preparation for transfer (60%), managing a post-operative patient (59%), and managing a traumatic brain injury (44%). In the hospital setting, most pati…	Additional Training
Include	An Evaluation of Navy En Route Care Training Using a High-Fidelity Medical Simulation Scenario of Interfacility Patient Transport	DeForest CA, Blackman V, Alex JE, Reeves L, Mora A, Perez C, Maddry J, Selby D, Walrath B.;	2018	USA	The objective of this study was to evaluate and compare per-formance between commonly deployed USN prehospitalERC providers in a high-fidelity simulation interfacilitypatient transport scenario. The study was designed to iden-tify practice differences between provider types to poten-tially improve the USN ERC training system.	Study participants were a convenience sample of active dutyNavy SMTs, ERC RNs, and physician volunteers eligible toperform as ERC providers. Participants were recruited throughadvertisement disseminated by Operational, Emergency andCritical Care Nursing Specialty Leaders, the Search and Rescue(SAR) Model Manager Office, nursing organizations and emer-gency departments of NMCSD and NMCP, and local…	Simulation technology facilitates a standardized patient encounter to enable complete, prospective data collection while studying provider type as the independent variable. Information acquired through skill performance observation can be used to make evidencebased recommendations to improve ERC training. This IRB approved multi-center study funded through a Congressionally Directed Medical Resea…	Critical and secondary actions were assessed. A majority of providers completed at least one of the critical life-saving actions; only one participant completed all critical actions. Evaluation of critical actions demonstrated that a tourniquet was applied by 64% of providers, blood products administered by 46%, needle decompression performed by 51%, and a complete handoff report performed by 48%…	We designed a simulation environment with the specifica-tions of a HH-60 and the inclusion of noise, wind, limitedlighting, and limited equipment. This, however, is a simula-tion study with an artificial environment. Evidence suggeststhe actual stressors of a deployed environment with cumber-some personal protective equipment and helicopter inflightmay further degrade performance	Qaulity Management & CME
Exclude	Benefit of Critical Care Flight Paramedic-Trained Search and Rescue Corpsmen in Treatment of Severely Injured Aviators	Snow RW, Papalski W, Siedler J, Drew B, Walrath B	2018	USA
Include	Beyond crisis resource management: new frontiers in human factors training for acute care medicine	Petrosoniak A, Hicks CM.;	2013	Canada	This review will address key considerations in CRM training and outline recommendations for the future of human factors education in healthcare.			‘Triple Threat’ team training involves integrating SMM theory, stress inoculation training and cognitive forcing and error mitigation strategies toward the development of a more robust CRM paradigm with its roots in research from high-hazard industry and cognitive psychology. These elements are not outside of, but rather expand upon established CRM principles such as situation awareness, leadersh…		Additional Training
Exclude	Cardiopulmonary Resuscitation During Simulated Pediatric Interhospital Transport: Lessons Learned From Implementation of an Institutional Curriculum	Noje C, Duval-Arnould J, Costabile PM, Henderson E, Perretta J, Sorcher JL, Shilkofski N, Hunt EA.	2022	USA	Little is known about cardiopulmonary resuscitation (CPR) quality during pediatric interhospital transport; hence, our aim was to investigate its feasibility		After implementing an institutional education curriculum on pediatric resuscitation during ambulance transport, we conducted a 4-year prospective observational study involving simulation events. Simulated scenarios were interhospital transport of a childretrieved in cardiac arrest (Sim1) and (2) unanticipated cardiac arrest of a child duringtransport (Sim2). Cardiopulmonary resuscitation data wer…	Twenty-six simulations were included: 16 Sim1 [mannequins: Laerdal SimMan3G (n = 13); Gaumard 5-year-old HAL (n = 3)] and 10 Sim2 [Gaumard 1-year-old HAL(n = 8); Laerdal SimBaby (n = 2)]. Median (IQR) CPR duration was 18 minutes 23 seconds(14–22 minutes), chest compression rate was 112 per minute (106–118), and fraction(CCF) was 1 (0.9–1). Five hundred eight 60-second resuscitation epochs were ev…
Include	Clinical course teaching in transport of critically ill patients: Small group methods	Beigmohammadi MT, Rahimi M, Nabavian O, Davarani SH, Karvandian K, Kamalitabar F.;	2016	Iran	Critically ill patient transfer is potentially risky and may be lead to morbidity and mortality. Physicians' skill is very important for safe transport. We want to evaluate the effect of clinical course teaching on the promotion of physicians' abilities in the transport of critically ill patients. In an interventional study, 320 interns, male and female, were taught about patient transfer in two …	Three hundred twenty interns, male and female, were classified two group: a) one hundred sixty persons in a one-day clinical course in small group system (2-4 intern per day during 4 months) and b) one hundred sixty persons in lecture base learning at three sessions underwent teaching of critically ill patients transport.		Inters' knowledge and skill were very low in the transport of critically ill patients in our center. Teaching by clinical course small group method particularly could improve skill abilities of physicians compared lecture method significantly. Initially, males were better than females at laryngoscopy, but the promotion of females was better than males during training.		Additonal Training & CME
Include	Continuing Medical Education for Air Medical Providers: The Successes and Challenges	Miller JO, Thammasitboon S, Hsu DC, Shah MI, Minard CG, Graf JM.;	2016	USA	Research has shown that patients transported by non pediatricteams have higher rates of morbidity and mortality. There is currently a paucity of pediatric standardized ongoing medical education for emergency medical service providers, thus we aimed to develop a model curriculum to increase their knowledge regarding pediatric respiratory distressand failure.	potential learners were identified from a single helicopter emergency transport agency in one state. They were a combination of flight nurses (registerednurse [RN]) and flight paramedics (private emergency medicaltechnician [EMT-P]). This helicopter agency's pediatric transportsaccount for approximately 10% of its total yearly transports andwithin those transports, there are approximately 52% sce…	The curriculum was based on the Kolb Learning Cycle to op-timize learning. Target learners were flight nurses (registered nurse) andemergency medical technicians of a private helicopter emergency transportteam. The topics included were pediatric stridor, wheezing, and respiratoryfailure. Online modules were developed for continued spaced education.Knowledge gained from the interventions was measu…	Sixty-two learners attended the workshop. Fifty-nine learnerscompleted both precurricular and postcurricular testing. The mean increasebetween pretest and posttest scores was 12.1% (95% confidence interval,9.4, 14.8;P< 0.001). Type of licensure (private emergency medical techni-cian vs registered nurse) and number of years experience had no associa-tion with the level of knowledge gained. Learner…		CME
Exclude	Core Components of a Pediatric Critical Care Transport Communication Curriculum: A Modified Delphi Approach	Silberman AP, Rozenfeld RA, Kessler DO.	2022	USA	Interfacility transport of critically ill infants and children is an essential part of the care of children in the United States. However, there is tremendous variation in how transports are coordinated and performed. Pediatric critical care medicine (PCCM) fellows have differing experiences in their fellowships, and there is no standardized way of training medical command for the transport proce…	Experts from the AAP SOTM and the Pediatric Critical Care Medicine fellowship community were invited to participate in this study.Participants were deemed to be experts if they met at least 1 of thefollowing criteria: PCCM fellowship director, leader in transport med-icine at his or her current or past institution(s), a role in transportcurriculum development/teaching, or a recent graduate of a P…	A national group of experts in transport medicine rated 51 total possible topics for their importanceto include in a fellowship curriculum. Three rounds of surveys were completed	ifty-two of 372 invitees (14%) participated in round 1. Consensus was reached to include 15 items ina PCCM curriculum. Twenty of 52 (38%) experts completed round 2, reaching consensus on 2 additional items.Seventeen of 20 (85%) experts completed round 3. No additional items reached consensus.Conclusion:Experts reached consensus on 17 core components to include in a PCCM fellowship transportcommun…
Include	Critical Care Network in the State of Qatar	Hijjeh M, Al Shaikh L, Alinier G, Selwood D, Malmstrom F, Hassan IF.;	2019	Qatar						Case Selection
Include	Critical care paramedics in England: A national survey of ambulance services	Von Vopelius-Feldt, J., Benger, J.	2014	UK	We conducted an online survey of NHS ambulance services to provide an overview of the current utilization and role of CCPs in England.	Between December 2012 and February 2013, we conducted an online survey of all 12 regional NHS ambulance services in England. The survey consisted of a mixture of multiple-choice and free-text answers. Distribution to the ambulance trusts’ clinical directors occurred by e-mail, and consent was assumed for participants who voluntarily entered information. The clinical directors were given the optio…	Between December 2012 and February 2013, we conducted an online survey of all 12 regional NHS ambulance services in England. The survey consisted of a mixture of multiple-choice and free-text answers. Distribution to the ambulance trusts’ clinical directors occurred by e-mail, and consent was assumed for participants who voluntarily entered information. The clinical directors were given the optio…		This survey was intended to provide an overview of CCPs in England. To achieve a meaningful response rate, it was necessary to focus on the features of CCP training and practice presented. Other aspects, such as skills maintenance training or comprehensive lists of CCP competencies, are beyond the scope of this survey. We did not aim to compare specific ambulance trusts and to encourage survey co…	Additional Training & Crew
Include	Critical care transportation by paramedics: a cross-sectional survey	Raynovich W, Hums J, Stuhlmiller DF, Bramble JD, Kasha T, Galt K.;	2013	USA	The purpose of this study was to gather data fromparamedics practicing in the critical care transport setting toguide development of the education, training, and clinical prac-tices for certification as a critical care paramedic.	The National Registry of Emergency Medical Techniciansprovided a random sample of 2,000 paramedics who hadrecertified at least one time in order to provide a representa-tive sample of practicing paramedics in the United States. Weexcluded 9 paramedics who had US military or small islandterritory addresses and mailed 1,991 surveys by the US PostalService	modified Dillman survey method13thatincluded sending a postcard reminder a week after the initialmailing and then sending a replacement survey followed by a final postcard reminder approximately 3 weeks after the ini-tial mailing to nonrespondents	Paramedics are often the primary provider on the critical care transport team and are performing skills, using equi-ment, and administering medications beyond their education ,training, and scope of practice as a 911 EMS response paramedic. National guidelines are needed for critical care paramedic education, training, and scope of practice		Additional Training
Exclude	Critical events during intra-hospital transport of critically ill patients to and from intensive care unit	Parveez MQ, Yaddanapudi LN, Saini V, Kajal K, Sharma A.	2020	Turkey	Intensive care unit(ICU) patients are at an increased risk of many catastrophic events during intrahospital transport(IHT) for various procedures. This study was planned to determine the incidence and types of adverse events occurring during the transport of critically ill patients in a tertiary care hospital	This prospective observational study was conducted in the ICU of a tertiary care hospital for 8 months after ethical clearance from the institute ethics committee. All patients transported out of the ICU during the audit period for diagnostic or therapeutic procedures were included in the study. Vitals and several study parameters were recorded before, during, and after shifting patients to and f…	This prospective observational study was conducted in the ICU of a tertiary care hospital for 8 months after ethical clearance from the institute ethics committee. All patients transported out of the ICU during the audit period for diagnostic or therapeutic procedures were included in the study. Vitals and several study parameters were recorded before, during, and after shifting patients to and f…	Standard guidelines about the accompanying personnel and monitoring need to be followed during IHT. Conduct of minor surgical procedures in the ICU and better bedside diagnostic procedures may be considered for the future.
Include	Descriptive record of the activity of military critical care transfer teams deployed to London in 20 April to undertake transfer of patients with COVID-19	James, R.H., Doyle, C.P., Cooper, D.J	2020	UK	In the face of the COVID-19 outbreak, military healthcare teams were deployed to London to assist the London Ambulance Service t transfer ventilated patients between medical facilities. This paper describes the preparation and activity of these military teams, records the lessons identified (LI) and reviews the complications encountered’. The teams each had two members. A consultant or registrar …					Dedicated Crew
Include	Difficult airway response team: a novel quality improvement program for managing hospital-wide airway emergencies	Mark LJ, Herzer KR, Cover R, Pandian V, Bhatti NI, Berkow LC	2015	USA	Difficult airway cases can quickly become emergencies, increasing the risk of life-threatening complications or death. Emergency airway management outside the operating room is particularly challenging	DART was implemented by a team of anesthesiologists, otolaryngologists, trauma surgeons, emergency medicine physicians, and risk managers in 2005 at The Johns Hopkins Hospital in Baltimore, Maryland. ART managed 360 adult difficult airway events comprising 8% of all code activations. Predisposing patient factors included body mass index >40, history of head and neck tumor, prior difficult intubat…		DART is a comprehensive program for improving difficult airway management.		Additional Training
Include	Diploma in Retrieval and Transfer Medicine	McKinlay JA		USA						Additional Training
Include	Emergency Patient Handoffs: Identifying Essential Elements and Developing an Evidence-Based Training Tool	Reimer AP, Alfes CM, Rowe AS, Rodriguez-Fox BM.;	2017	USA	The purpose of this literature review was to identify the essen-tial elements of effective patient handoffs in emergency situations to develop a standardized tool to support a structured patient handoff procedure capable of guiding education and training.		A literature search of handoff procedures and patient transfers was conducted using the Cumula-tive Index to Nursing and Allied Health Literature and PubMed between 2008 and 2015.	The findings presented in this literature review and development of the standardized handoff tool have several implications for education and practice.		Additional Training
Include	En Route Critical Care Transfer From a Role 2 to a Role 3 Medical Treatment Facility in Afghanistan	Staudt AM, Savell SC, Biever KA, Trevino JD, Valdez-Delgado KK, Suresh M	2018	USA	To describe patients transferred from a role 2 to a role 3 US military treatment facility in Afghanistan.		A retrospective review of data from the Joint Trauma System Role 2 Database was conducted. Patient characteristics were described by en route care medical attendants	More than one-fourth of patients were intubated at transfer (26.9%), although at transfer fewer than 10% of patients had a base deficit of more than 5 (3.5%), a pH of less than 7.3 (5.2%), an international normalized ratio of more than 2 (0.8%), or temporary abdominal or chest closure (7.4%). The en route care medical attendant was most often a nurse (35.5%), followed by technicians (14.1%) and p…		Case Selection
Include	Epidemiology and location of primary retrieval missions in a Scottish aeromedical service	Neagle, G., Curatolo, L., Ferris, J., Donald, M., Hearns, S., Corfield, A.R.;	2019	Scotland	The aim of this study was to describe the geographic distribution and appropriateness of the current tasking system.	convenience sample of consecutive missions covering aperiod of 18 months from May 2013 to January 2015 wastaken. Data for each EMRS mission were captured pro-spectively during or immediately after each mission, andentered into a clinical database (Microsoft Access). Thisdatabase contains detailed clinical information about eachprimary mission undertaken and is supplemented bypatient follow-up und…	A convenience sample of consecutive EMRSmissions covering a period of 18 months from May 2013 toJanuary 2015 was taken. These missions were matchedwith the ambulance service information on geographicallocation of the incident. In order to assess theappropriateness of tasking, interventions undertaken oneach mission were analysed and divided into twosubcategories:‘critical care interventions’and‘a…	A total of 1279 primary missions were undertaken during the study period. Of these, 493 primary missions met the inclusion criteria and generated complete location data.The median distance to scene was calculated as 5.6 milesfor land responses and 34.2 miles for air responses. Overall,critical care interventions were performed on 17% (84/493)of patients. A further 21% (102/493) of patients had an…		Case Selection
Include	Evaluating the fundamental critical care support course in critical care education in Japan: a survey of Japanese fundamental critical care support course experience	Atagi K, Nishi S, Fujitani S, Kodama T, Ishikawa J, Shimaoka H.;	2013	Japan	The purpose of this study is to evaluate whether Japanese FCCS course is useful and has a possibility to deserve a basis of critical care management in Japan.		The course program was provided with the form of lecture and skills stations. Pre- and post-trainingknowledge was assessed. After completion of the 2-day course, a questionnaire survey was administered to all courseparticipants. Participants were asked to fill out the questions regarding socio-demographic characteristics. Participantswere also asked to identify which lectures or skill stations th…	The number of participants increased year after year and reached 1,804 during the past 4 years. Nearly 70% ofthe participants were physicians. Most of the others were nurses. In the established year, the percentage of physicianswho had clinical experience more than 5 years exceeded 50%, however, this percentage gradually decreased. On thecontrary, the percentages of residents and nurses increased…		Additional Training
Include	Experience of physician and nurse specialists in Sweden undertaking long distance aeromedical transportation of critically ill patients: A qualitative study	Frost E, Kihlgren A, Jaensson M.	2018	Sweden	The aim of this study was to explore the experiences of nurse and physician specialists in Sweden un-dertakinglongdistanceaeromedicaltransportofcriticallyillpatients,withaflighttimeofmorethantwohours.		A qualitative approach with a descriptive design. Thirteen recorded semi-structured interviews withphysicianandnursespecialistswereanalyzedusinginductivequalitativecontent analysis.	Oneoverallthemeemerged,Tobeonestepaheadtoensurepatientsafetyintheair;withthreecategories1)Withthepatientinfocus,2)Tobepartofateamandconcernedaboutpatientsafetyand3)Tobeinneedofrecovery		Dedicated Crew
Include	Experiences of emergency care providers conducting critical care transfers in Gauteng Province, South Africa	Senekal, A.C.G., Vincent-Lambert, C.;	2021	South Africa	To investigate and describe the experiences of a sample of Gauteng Province-based emergency care (EC) providers conducting CCTs	The sample for this study consisted of 14 ALS providers routinely involved in CCTs of high-acuity patients by road in Johannesburg. As mentioned above, our participants were a mixture of providers qualified as CCAs and ECPs from both public and private services. The 14 participants who agreed to participate in the focus group discussions had >80 years of combined experience, making them a source …	A qualitative descriptive design used thematic analysis to gather data from 14 purposely selected participants during semi-structured focus group discussions, which were recorded and transcribed verbatim. Data were coded and analysed using ATLAS.ti to generate themes and sub-themes	Results. The two dominant themes that emerged from the study were thatthere is no common understanding or clear definition of a CCT in the local context, and that systemic challenges are experienced. Participants indicated that their undergraduate training did not sufficiently prepare them to conduct CCTs. Local ambulance services appear to lack a common definition and understanding of exactly wh…		Dedicated Crew & Additional Training
Include	Feasibility of Paramedic Performed Prehospital Lung Ultrasound in Medical Patients with Respiratory Distress	Becker, T.K., Martin-Gill, C., Callaway, C.W., Guyette, F.X., Schott, C	2018	USA	We assessed the feasibility of paramedic performed prehospital lung ultrasound in medical patients with respiratory distress	Paramedics enrolled patients presenting with signs and symptoms of respiratory distress over a 3-month period. The ultrasound exam included anterior and lateral views from both sides of the chest. Images were transmitted wirelessly using a mobile hotspot device and uploaded into an online image archiving system. Images were interpreted remotely by the EMS-CC physicians, and 2 expert sonographers …	This was a prospective observational study of prehos-pital ultrasound in patients with respiratory distress.Patients who were cared for by paramedics from 2ambulance stations in the city of Pittsburgh, Penn-sylvania, USA, were enrolled over a 3-month periodbased on device availability and expected patientvolume.	A total of 34 of 78 (43.6%) eligi-ble patients had an ultrasound exam completed. Image transmission was successful in 25 (73.5%) of cases where ultrasound was performed. The primary reason for not enrolling an otherwise eligible patient was equipment failure (25.0%),followed by patient acuity and patient refusal (18.2% each).A total of 20 (58.8%) completed scans were deemed uni-terpretable upon e…		Dedicated Equipment
Include	Focused Training for the Handover of Critical Patient Information During Simulated Pediatric Emergencies	Lautz AJ, Martin KC, Nishisaki A, Bonafide CP,	2018	USA	We sought to determine if training with an airway, breathing, circulation, situation, background, assessment,recommendation handover tool could improve the transmission of essential patient information during multidisciplinary simulations of critically ill children.	We conducted a prospective, randomized, intervention study with first-year pediatric residents at a quaternary academic children's hospital. Baseline and second handovers were recorded for residents in the intervention group (n = 12) and residents in the control group (n = 8) during multidisciplinary simulations throughout the academic year.	We conducted a prospective, randomized, intervention study withfirst-year pediatricresidents at a quaternary academic children’shospital.Baselineandsecondhandoverswererecordedforresidents in the intervention group (n512) and residents in the control group (n58) duringmultidisciplinary simulations throughout the academic year. The intervention group received handovereducation after baseline handov…	RESULTS:Therewasnodifferenceinbaselinehandoverscoresbetweengroups(P5.69), but secondhandover scores were significantly higher in the intervention group (median 12.5 [interquartile range12–13] versus median 7.5 [interquartile range 6–8] in the control group;P,.01). Trained residents weremore likely to include a reason for the call (P,.01), focused history (P5.02), and summativeassessment (P5.03). …		Additional Training
Include	Framework for Critical Care in Obstetrics	Baird SM, Martin S	2018	USA	Thepurpose of this article is to present a framework for crit-ical care obstetric (CCOB) program development withkey components and strategies identified. Designationof maternal levels of care will be discussed along withteam composition, scope of service, maternal transportconsiderations, and training recommendations					Additional Training
Exclude	Handover and transport of critically ill children: An integrative review	Foronda C, VanGraafeiland B, Quon R, Davidson P.;	2016	USA	To synthesize published data on pediatric handover and transport and identify gaps to provide direction for future investigation		Integrative literature review	Forty research studies were reviewed and revealed the following themes :risk for patient complications, standardized communication, and specialized teams and team work were associated with improved outcomes. No articles were identified regarding transportation of critically ill pediatric patients from the emergency room to the intensive care unit. There was aknowledge gap in bes tpractices in han…
Exclude	Health professionals' experience of teamwork education in acute hospital settings: a systematic review of qualitative literature	Kylie Eddy, Zoe Jordan, Matthew Stephenson	2016	AUS	The objective of this systematic review was to search for the best available evidence on the experiences of health professionals who participate in teamwork education in acute hospital settings.	This review considered studies reporting on experiences of registered health professionals who work in acute hospitals. This included medical, nursing and midwifery and allied health professionals.	Search strategy: The literature search for relevant papers occurred between 13 September and 26 October 2013. A three-step search strategy was utilized in this review. The databases searched were PubMed, CINAHL, Embase and Scopus. Methodological quality: The standardized critical appraisal tool the Joanna Briggs Institute Qualitative Assessment and Review Instrument (JBI-QARI) was used to assess …	In total, 116 papers were selected for analysis of full text, 11 papers were selected for critical appraisal and seven papers were selected for data synthesis. This resulted in 44 findings. The findings were assigned to 16 categories based on identified similarities across the papers. The categories were integrated into six meta-syntheses. These were: Meta-synthesis One: It is important to recogn…
Exclude	Human patient simulation education in the nursing management of patients requiring mechanical ventilation: a randomized, controlled trial	Jansson MM, Ala-Kokko TI, Ohtonen PP, Meriläinen MH, Syrjälä HP, Kyngäs HA	2014	Finland	The aim of our study was to evaluate the effectiveness of human patient simulation (HPS) education in the nursing management of patients requiring mechanical ventilation		A prospective, parallel, randomized controlled trial with repeated measurements was con-ducted in a 22-bed adult mixed medical-surgical intensive care unit in Finland from February-October2012. Thirty critical care nurses were allocated evenly to intervention and control groups (n¼15each). The effectiveness of HPS education was evaluated through the validated Ventilator BundleQuestionnaire and Ve…	After HPS education, the average skill scores (Ventilator Bundle Observation Schedule) in the intervention group increased significantly (46.8%-60.0% of the total score) in the final post intervention observation. In the average skill scores, a linear mixed model identified significant time (Pt<.001) andgroup (Pg¼.03) differences and timeegroup interactions (Pt*g¼.02) between the study groups aft…	The major study limitations and the potential source for biasare related to the generalizability and relatively small samplesize
Exclude	Identifying the educational needs of Emergency nurses in rural and Critical access hospitals	Identifying the educational needs of Emergency nurses in rural and Critical access hospitals		USA	Identifying the educational needs of Emergency nurses in rural and Critical access hospitals	A qualitative descriptive study design was used for phase 1 of the study. Institutional review board approval was obtained before study participants were recruited. Three focus groups were held in San Diego, California, during the Emergency Nurses Association Annual Conference in September 2012. A focus group format was chosen because it offered the opportunity to bring together a group of nurses…	A qualitative descriptive study design was used for phase 1 of the study. Institutional review board approval was obtained before study participants were recruited. Three focus groups were held in San Diego, California, during the Emergency Nurses Association Annual Conference in September 2012. A focus group format was chosen because it offered the opportunity to bring together a group of nurses…
Exclude	Impact of Critical Care Air Transport Team (CCATT) ventilator management on combat mortality	Maddry JK, Mora AG, Savell SC, Perez CA, Mason PE, Aden JK, Bebarta VS	2017	USA	The purpose of this study was to evaluate the impact of ARDSNet protocol compliance during aeromedical evacuation of ventilated combat injured patients		We performed a retrospective chart review of combat injured patients transported by CCATTs from Afghanistan to Landstuhl Re-gional Medical Center (LRMC) in Germany between January 2007 and January 2012. After univariate analyses, we performedregression analyses to assess compliance and post-flight outcomes. Cox proportional hazard models were used to evaluate associ-ations between the risk factor…	A total of 650 patients requiredvolume-controlled mechanical ventilation and were included in the analysis. Of the 650 subjects, 62% (n = 400) were non-compliant per tidal volume and ARDSNet table recommendations. The groups were similar in all demographic variables, exceptthe Non-compliant group had a higher Injury Severity Score compared to the Compliant group. Subjects in the Compliant groupwe…	Our study has several limitations. Given the study was ret-rospective in nature, tidal volumes used by providers may havebeen estimates (which should be calculated based upon idealbody weight); however, for this study, we calculated ideal bodyweight based on documented height. Therefore, the tidal vol-umes may be estimates thereby limiting our ability to detectthe impact of low tidal volume use. …
Include	In situ simulation training for a better interprofessional team performance in transferring critically ill patients with COVID-19: a prospective randomised control trial	Manggala SK, Tantri AR, Sugiarto A, Sianipar IR, Prasetyono TOH.	2022	Indonesia	This study aimed to determine the role of in situ simulation training during pandemic by using high-fidelity manikin to improve interprofessional communication, skills and teamwork in transferring critically ill patients with COVID-19	This single-blinded randomised control trial included 40 subjects allocated into standard low-fidelity simulator (LFS) and high-fidelity simulator (HFS) groups. Subjects, who were not members of multiprofessional team taking care of patients with COVID-19, in each group were assigned into small groups and joined an online interactive lecture session, two sessions of in-situ simulation and a debri…	This single-blinded randomised control trial included 40 subjects allocated into standard low-fidelity simulator (LFS) and high-fidelity simulator (HFS) groups. Subjects, who were not members of multiprofessional team taking care of patients with COVID-19, in each group were assigned into small groups and joined an online interactive lecture session, two sessions of in-situ simulation and a debri…	The HFS group showed significantly better overall transfer and communication skills than LFS group (89.70±4.65 vs 77.19±3.6, <0.05 and 100 vs 88.34 (63.33–100), p=0.022, respectively). The HFS group also demonstrated significantly better teamwork performance than the standard LFS group (90 (80–900) vs 80 (70–90), p=0.028)		CME
Include	Initiation of Invasive Arterial Pressure Monitoring by Critical Care Transport Crews	Standifird, C., Wassermann, M., Lauria, M.J.	2022	USA	this article aimed to demonstrate that arterial lines can be placed safely and effectively in the prehospital setting			In the transportenvironment, CCT crewmembers should strongly consider the use ofIAP monitoring under certain circumstances. Radial artery cannula-tion for arterial blood pressure monitoring is, in general, a safe andeffective procedure that might reasonably be performed in the trans-port setting by both physicians and nonphysicians with appropriatetraining, education, and quality assurance. Howev…		Additional Skills
Exclude	Interfacility Transport of the Pregnant Patient: A 5-year Retrospective Review of a Single Critical Care Transport Program	Nawrocki PS, Levy M, Tang N, Trautman S, Margolis A.	2018	USA	The purpose of this study is to describe this single critical care transport program’s experience with transporting pregnant patients both by ground and air, and describe CSEs that occur during the out-of-hospital phase of care.	Patients who were pregnant and who were trans-ported from a referring facility to one of the 2 pri-mary receiving centers within Johns Hopkins HealthSystem between January 1, 2012 and December 31,2016 by Johns Hopkins Lifeline providers wereincluded in this study. Prisoners and those who hadnot yet reached their 18th birthday at the time oftransport were excluded. Patients who were post-partum, h…	This study wasa retrospective review of pregnant patients transported by asingle critical care transport system into and within a largeacademic healthcare system. Patients who were pregnant,and were transported from a referring facility to one of the 2receiving centers within Johns Hopkins Health Systembetween January 1, 2012 and December 31, 2016 wereincluded in this study. The primary outcome o…	Incidence of clinically significant events during theinterfacility transport of pregnant patients withinour critical care transport system is low (6.0%).Knowledge of these clinically significant events thatoccur during EMS transport is a vital step in ensur-ing system quality and maintaining a culture ofpatient safety. This data can then be used to aug-ment and focus provider education and traini…	This was a retrospective observational review ofprehospital records to determine clinically signifi-cant events that occurred during the interfacilitytransport of pregnant patients within one transportsystem
Exclude	Interhospital transfers: Decision-making in critical care areas	Lee, A., Lum, M.E., Beehan, S.J., Hillman, K.M.;	1996	AUS	o evaluate the training of clinical staff in the use of interhospital transfer guidelines and to examine the underlying decision-making behavior in organizing patient transfers between hospitals.	Setting: Three emergency departments and one intensive care unit at three hospitals and a medical retrieval service in Sydney, Australia. Subjects: Physicians, nurses, and a paramedic working in critical care areas and at a medical retrieval service.	Prospective assessment of clinical scenarios, given before (time 1), immediately after (time 2), and 3 months after (time 3) a program informing clinical staff about the use of interhospital transfer guidelines.	Clinical staff can make informed and appropriate decisions by using standardized guidelines when organizing interhospital transfers.
Include	Interhospital transport of critically ill patients: experiences and challenges, a qualitative study	Eiding H, Kongsgaard UE, Braarud AC.	2019	Norway	The aim of this study was to examine how these transports are executed and to discover challenges during transports and potentials of improvement	A qualitative study with 20 semi-structured interviews of doctors, nurses and ambulance personnel representing a wide range in experience and formal education, reflecting the different compositions of crews performing interhospital transports was conducted. A systematic text condensation of the interviews was performed to describe personal experiences and values.	A qualitative study with 20 semi-structured interviews of doctors, nurses and ambulance personnel representing a wide range in experience and formal education, reflecting the different compositions of crews performing interhospital transports was conducted. A systematic text condensation of the interviews was performed to describe personal experiences and values.	Few interviewees reported special adverse events when asked. Instead they chose to describe moregeneral characteristics of the working environment, their own positive emotions or fears and the strengths andweaknesses of the organizational system. The prehospital working environment was described as different from thein-hospital environment. The personnel experienced being on their own during tran…		Additonal Training
Exclude	Interprofessional learning and rural paramedic care	Mulholland, P., Barnett, T., Spencer, J.;	2014	AUS	This article presents a critical review of the literature in this area and identifies gaps in which further research is required to further interprofessional learning (IPL) for paramedics.	Search databases included MEDLINE, SCOPUS, CINAHL and the University of Tasmania (UTAS) electronic library. Specific journal searches included the Journal of Emergency Pre-Hospital Care (JEPHC) and the Journal of Interprofessional Care. Search terms for this literature review consisted of a combination of prefixes 'inter' and 'multi' with adjectives 'professional', 'disciplinary' and 'shared' and…	These search terms were then used in combination with each of the terms 'rural' and 'remote' then with 'paramedic/s' and 'pre-hospital' in order to source reports of interprofessional activities in these areas. Each of these was also combined with the search term 'collaboration'. On completion of the initial search process, the reference lists of relevant articles were examined for reports of pro…	Three major concepts emerged from 24 articles: interprofessional education (IPE), multidisciplinary teamwork, and interprofessional learning. Six articles focused on IPE; nine concerned multidisciplinary teamwork and nine IPL. Examination of the reference lists of these articles revealed a further eight articles with the theme of IPL incorporating paramedics. Predominantly, IPL was associated wit…
Include	Lung ultrasound for critical care physiotherapists: a narrative review	Leech M, Bissett B, Kot M, Ntoumenopoulos G	2015	AUS	n this review, the diagnostic performances of auscultation, chest Xray and LUS are reviewed, and the usefulness of LUS as an adjunct to respiratory physiotherapy assessment is discussed. The issues surrounding training physiotherapists and the implementation of LUS are also explored.		narrative review of the literature.	To our knowledge, LUS is not routinely utilized by critical care physiotherapists. However, its superior sensitivity and specificity would enable the physiotherapist to make an accurate, timely and point of care diagnosis of lung pathology and determine whether the pathology is amenable to respiratory physiotherapy.		Additional Skills
Exclude	Mapping the use of simulation in prehospital care - a literature review	Abelsson, A., Rystedt, I., Suserud, B.-O., Lindwall, L.	2014	Sweded	The aim of this study wasto provide an overview of the development and foci of research on simulation in prehospital care practice
Include	Measuring Intangibles: Defining Predictors of Non-Technical Skills in Critical Care Air Transport Team Trainees	Jernigan PL, Wallace MC, Novak CS, Gerlach TW, Hanseman DJ, Pritts TA, Davis BR.	2016	USA	This study was conducted to evaluate predictors of performance in non-technical skills.	Sixteen CCATTs were assessed during simulated training missions. Biographical data were gathered from participant surveys. Teams were assessed during critical events to determine the presence or absence of task saturation. Non-technical skills were scored using a validated tool assessing 8 domains of performance. Cortisol levels were measured at baseline and pre- and post-simulation.	Sixteen CCATTs were assessed during simulated training missions. Biographical data were gathered from participant surveys. Teams were assessed during critical events to determine the presence or absence of task saturation. Non-technical skills were scored using a validated tool assessing 8 domains of performance. Cortisol levels were measured at baseline and pre- and post-simulation.	A total of 69 crisis events were identified, and task saturation was observed in 42% of these events. There was an inverse correlation between team performance score and task saturation during the simulations (odds ratio 0.5, 95% CI, 0.32-0.80, p<0.01). In a multivariate analysis, daily ICU experience (p<0.03) and previous deployment experience (p<0.04) correlated with higher performance scores; …		Additional Training
Include	MEDEVAC: survival and physiological parameters improved with higher level of flight medic training	Holland SR, Apodaca A, Mabry RL.	2013	USA	Determine if a higher level of Army flight medic (AFM) training was associated withimproved physiological state on arrival to a combat support hospital (CSH).	A retrospective study comparing casualties who were evacuated by two AFM units with only Emergency Medical Technicians-Basic (EMT-Bs) to an Army National Guard unit with Critical Care Flight Paramedics (CCFPs) in Afghanistan with an injury severity score >16 in different time periods looking at their 48-hour mortality, hematocrit (HCT^), base deficit (BD), oxygen saturation (SpO2), and physiologi…	A retrospective study comparing casualties who were evacuated by two AFM units with only Emergency Medical Technicians-Basic (EMT-Bs) to an Army National Guard unit with Critical Care Flight Paramedics (CCFPs) in Afghanistan with an injury severity score>16 in different time periods looking at their 48-hour mortality, hematocrit (HCT), base deficit (BD), oxygen saturation(SpO2), and physiological…	The CCFP group had better HCT [36.5 (8.8)] thanthe EMT-B group [33.1 (11.4);p£0.001]. BD and SpO2were better in the CCFP group [−3.2 (4.7)]/[97.8 (4.8)] than theEMT-B group [−4.4 (5.5)]/[96.3 (10.9)] [p£0.014]. The CCFP group had a 72% lower estimated risk ratio of mortalitywith an associated improvement in 48-hour survivability of 4.9% versus 15.8% for the EMT-B-group. Conclusions:There is a sta…		Dedicated Crew
Include	Medication Administration in Critical Care Transport of Adult Patients with Hypoxemic Respiratory Failure	Wilcox SR, Saia MS, Waden H, McGahn SJ, Frakes M, Wedel SK, Richards JB.	2015	USA	As there are few data describing the patterns of medication administration, this study quantifies medication administrations and patterns in a series of adult CCTs.	This was a retrospective review of medication administration during CCTs of patients with severe hypoxemic respiratory failure from October 2009 through December 2012 from referring hospitals to three tertiary care hospitals.	This was a retrospective review of medication administration during CCTs of patients with severe hypoxemic respiratory failure from October 2009 through December 2012 from referring hospitals to three tertiary care hospitals.	Two hundred thirty-nine charts were identified for review. Medications were administered by the CCT team to 98.7% of these patients, with only three patients not receiving any medications from the team. Fifty-nine medications were administered intotal with 996 instances of administration. Fifteen drugs were each administered to only one patient. The mean number of medications per patient was 4.2 …		Additonal Skills
Exclude	Medication-related interventions to improve medication safety and patient outcomes on transition from adult intensive care settings: a systematic review and meta-analysis	Bourne RS, Jennings JK, Panagioti M, Hodkinson A, Sutton A, Ashcroft DM	2021	UK	The aims were to examine the impact of medication-related interventions on medication and patient outcomes on transition from adult ICU settings and identify barriers and facilitators to implementation
Exclude	Non-technical skills evaluation in the critical care air ambulance environment: introduction of an adapted rating instrument--an observational study	Myers JA, Powell DM, Psirides A, Hathaway K, Aldington S, Haney MF.	2016	NZ	The objective of this study was to adapt and evaluate a non-technical skills rating framework for the air ambulance clinical environment.		In the first phase of the project the anaesthetists’ non-technical skills (ANTS) framework was adapted to the air ambulance setting, using data collected directly from clinician groups, published literature, and field observation. In the second phase experienced and inexperienced inter-hospital transport clinicians completed a simulated critical care airtransport scenario, and their non-technical…	Results:The framework developed during phase one was referred to as an aeromedical non-technical skillsframework, or AeroNOTS. During phase two 16 physicians from speciality training programmes in intensive care,emergency medicine and anaesthesia took part in the clinical simulation study. Clinicians with inter-hospital transport experience performed more highly than those without experience, acc…
Include	Paramedic specialization: a strategy for better out-of-hospital care	Caffrey SM, Clark JR, Bourn S, Cole J, Cole JS, Mandt M, Murray J, Sibold H, Stuhlmiller D, Swanson ER	2014	USA						Dedicated Crew
Include	Patient discharge from intensive care: an updated scoping review to identify tools and practices to inform high-quality care	Plotnikoff KM, Krewulak KD, Hernández L, Spence K, Foster N, Longmore S, Straus SE, Niven DJ, Parsons Leigh J, Stelfox HT, Fiest KM.;	2021	Canada	The aim of this study was to answer the question: what elements facilitate a successful, high-quality discharge from the ICU?	This scoping review is an update to a review published in 2015. We searched MEDLINE, EMBASE, CINAHL, and Cochrane databases from 2013-December 3, 2020 including adult, pediatric, and neonatal populations without language restrictions. Data were abstracted using different phases of care framework models, themes, facilitators, and barriers to the ICU discharge process.	This scoping review is an update to a review published in 2015. We searched MEDLINE, EMBASE, CINAHL, and Cochrane databases from 2013-December 3, 2020 including adult, pediatric, and neonatal populations without language restrictions. Data were abstracted using different phases of care framework models, themes, facilitators, and barriers to the ICU discharge process.	Several factors contribute to a successful ICU discharge, with facilitators and barriers present at the patient and family, health care provider, and organizational level. Successful provider-patient and provider-provider communication, and educating and engaging patients and families about the discharge process were important factors in a successful ICU discharge.		Dedicated Crew
Exclude	Patient safety in ambulance services: a scoping review	Fisher JD, Freeman K, Clarke A, Spurgeon P, Smyth M, Perkins GD, Sujan MA, Cooke MW.	2015	UK	To identify and map available evidence relating to patient safety when using ambulance services.	Ambulance services, their staff and service users in UK.	Mixed-methods design including systematic review and review of ambulance service documentation, with areas for future research prioritised using a Delphi process.	We identified studies exploring different aspects of safety, which were of variable quality and with little evidence to support activities currently undertaken by ambulance services. Adequately powered studies are required to address issues of patient safety in this service, and it appeared that national priorities were what determined safety activities, rather than patient need. There was incons…
Include	Point-of-Care Ultrasound Curriculum for Endotracheal Tube Confirmation for Pediatric Critical Care Transport Team Through Remote Learning and Teleguidance	Leviter J, Auerbach M, Amick M, O'Marr J, Battipaglia T, Amendola C, Riera A.	2021	USA	This study aimed to teach pediatric critical care team members to use POCUS for endotracheal tube (ETT) placement confirmation. A secondary aim was to assess the feasibility of a remote curriculum for this purpose.	This prospective study took place at a tertiary care children's hospital from September 2020 to April 2021. The learners were the hospital's PCCT, a team of medics and nurses who conduct interfacility transport with physician oversight. None of the subjects had prior experience using POCUS for ETT confirmation, and a minority had prior exposure to POCUS. The study received institutional review bo…	The Kern 6-step approach was used. The curriculum involved virtual didactics, asynchronous learning modules, and remote hands-on sessions using teleguidance with the Butterfly IQ+ probe, Butterfly Network, Inc, Guilford, CT. Participants learned direct and indirect methods of ETT placement confirmation and were directed to practice independently. Outcomes included attitudes and satisfaction, know…	Ten participants completed the curriculum. The average knobology and quiz scores improved by29.3% and 20.8%, respectively. Improvement was sustained at re-evaluation. Seven of 10 participants per-formed independent scans. At the 3-month reassessment, most demonstrated mastery of thoracic scans. Allrequired prompting for satisfactory tracheal scans. All felt positively toward POCUS and the remotec…		Additional Skills
Include	Pre-hospital advanced airway management in children: A challenge that training can handle	Watterson, J.B., Reid, C., Burns, B.J., Regan, L.;	2017	AUS						Additional Training
Exclude	Prehospital emergency nurses' experiences of care in critical incidents	Sjölin H, Lindström V, Vicente V, Hult H, Ringsted C, Kurland L	2020	Sweden	the aim of the study was to explore PENs’ experiences of care in CIs.	The study was carried out in Stockholm’s ambulance service in Sweden. Recruitment of PEN’s took place after approval from the head of the ambulance service.	A qualitative research design with content analysis has been used, based on semi-structured interviews with eleven PENs in Sweden	PENs’ experiences can be described as: “In a critical incident, personal ability based on experiential knowledge is central to patient care”. Three generic categories underpinned the main category: “Clinical expertise”, “Professional approach” and “Broad knowledge base”.
Include	Quality improvement education incorporated as an integral part of critical care fellows training	Kashani KB, Ramar K, Farmer JC, Lim KG, Moreno-Franco P, Morgenthaler TI, Dankbar GC, Hale CW.	2014	USA	The Accreditation Council for Graduate Medical Education emphasizes quality improvement (QI) education in residency/fellowship training programs. The Mayo Clinic Combined Critical Care Fellowship (CCF) program conducted a pilot QI education program to incorporate QI training as a required curriculum for the 2010–2011 academic year.	CCF collaborated with the Mayo Quality Academy to customize and teach the existing Mayo Quality Fellows curriculum to the CCF fellows with the help of two quality coaches over five months starting July 2010. All fellows were to achieve Bronze and Silver certification prior to graduation. Silver required passing four written exams and submitting a health care QI project. Five projects were selecte…	CCF collaborated with the Mayo Quality Academy to customize and teach the existing Mayo Quality Fellows curriculum to the CCF fellows with the help of two quality coaches over five months starting July 2010. All fellows were to achieve Bronze and Silver certification prior to graduation. Silver required passing four written exams and submitting a health care QI project. Five projects were selecte…	All 20 fellows were Bronze certified, and 14 (70%) were Silver certified by the time of graduation. All five QI projects were completed and showed positive impacts on patient safety and care. Surveys showed improved learner satisfaction. Graduates felt the QI training improved their QI skills and employment and career advancement. The QI curriculum had appropriate content and teaching pace and di…		Qaulity Management
Exclude	Quantitative Analysis of the Content of EMS Handoff of Critically Ill and Injured Patients to the Emergency Department	Goldberg, S.A., Porat, A., Strother, C.G., Lim, N.Q., Wijeratne, H.R.S., Sanchez, G., Munjal, K.G.;	2016	USA	However, evaluation of handoff from field providers to ED personnel is limited. We here present a quantitative analysis of the information transferred from EMS providers to ED physicians during handoff of critically ill and injured patients.	This study was conducted at an urban academic medical center with an emergency department census of greater than 100,000 visits annually. All patients arriving to our institution by EMS and meeting predefined triage criteria are brought immediately to the ED resuscitation area upon EMS arrival.	This study was conducted at an urban academic medical center with an emergency department census of greater than 100,000 visits annually. All patients arriving to our institution by EMS and meeting predefined triage criteria are brought immediately to the ED resuscitation area upon EMS arrival. Handoff from EMS to ED providers occurring in the resuscitation area was observed and audio recorded by…	While patient handoff is a critical component of safe and effective patient care, our study confirms previous literature demonstrating poor quality handoff from EMS to ED providers in critically ill and injured patients. Our analysis demonstrates the need for further training in the provision of patient handoff.
Exclude	Reflective and collaborative skills enhances Ambulance nurses' competence - A study based on qualitative analysis of professional experiences	Wihlborg J, Edgren G, Johansson A, Sivberg B	2017	Sweden	The aim of this study was to elucidate ambulance nurses’ professional experiences and to describe aspects affecting their competence.	For data collection, the study used the Critical Incident Technique, interviewing 32 ambulance nurses. A qualitative content analysis was applied.	For data collection, the study used the Critical Incident Technique, interviewing 32 ambulancenurses. A qualitative content analysis was applied.	This study elucidates essential parts of the development, usage and perceptions of the competence of ambulance nurses and how, in various ways, this is affected by professional experiences. The development of competence is strongly affected by the ability and possibility to reflect on practice on a professional and personal level, particularly in cooperation with colleagues. Experiencesand commun…
Include	Resuscitative endovascular balloon occlusion of the aorta (REBOA) in non-traumatic out-of-hospital cardiac arrest: Evaluation of an educational programme	Brede, J.R., Lafrenz, T., Krüger, A.J., Søvik, E., Steffensen, T., Kriesi, C., Steinert, M., Klepstad, P.;	2019	Norway	This study describes a training programme to implement the REBOA procedure to a prehospital working team, in preparation to a planned clinical study.	We developed a team-based REBOA training programme involving the physicians and paramedics working on the National Air Ambulance helicopter base in Trondheim, Norway. The programme consists of a four-step approach to educate, train and implement the REBOA procedure in a simulated prehospital setting. An objective structured assessment of prehospital REBOA application scoring chart and a special d…	We developed a team-based REBOA training programme involving the physicians and paramedics working on the National Air Ambulance helicopter base in Trondheim, Norway. The programme consists of a four-step approach to educate, train and implement the REBOA procedure in a simulated prehospital setting. An objective structured assessment of prehospital REBOA application scoring chart and a special d…	Seven physicians and 3 paramedics participated. The time needed to perform the REBOA procedure was 8.5 (6.3–12.7) min. The corresponding time from arrival at scene to balloon inflation was 12.0 (8.8–15) min. The total objective assessment scores of the candidates’ competency was 41.8 (39–43.5) points out of 48. The advanced cardiovascular life support (ACLS) remained at standard quality, regardle…		Additional Training
Include	Setting the Benchmark for the Ground and Air Medical Quality in Transport International Quality Improvement Collaborative	Aspiotes CR, Gothard MQ, Gothard MD, Parrish R, Schwartz HP, Bigham MT.	2018	USA	Critical care transport (CCT) supports regionalization of medical care. Focus on the quality of CCT care prompted the development of the Ground and Air Medical qUality in Transport (GAMUT) Quality Improvement collaborative database which tracks consensus quality metrics. The Institute of Medicine recommends benchmarking of comparative data to accelerate improvement. Herein, we report the strategi…	The GAMUT database includes >350 programs internationally with >200,000 annual patient contacts. Evidence-based literature review performed in May 2016 and October 2017 identified benchmarking strategies were evaluated and summarized, specific to the GAMUT metrics.	The GAMUT database includes >350 programs internationally with >200,000 annual patient contacts. Evidence-based literature review performed in May 2016 and October 2017 identified benchmarking strategies were evaluated and summarized, specific to the GAMUT metrics.	Evidence-based literature search yielded 70 articles, and 31 were selected for inclusion in our evidence table. 5 evidence-based benchmark strategies were considered: average (mean), average (median), adjusted benchmark (based on expected outcome), Achievable Benchmark of Care (ABC), and Delphi. ABC threshold establishes a higher target (90th percentile) forcing more programs to achieve higher pe…		Qaulity Management
Include	Shaping the Flight Paramedic Program	Davids NB	2016	USA						Additional Skills
Include	Simulation-based training and assessment of non-technical skills in the Norwegian Helicopter Emergency Medical Services: a cross-sectional survey	Abrahamsen HB, Sollid SJ, Öhlund LS, Røislien J, Bondevik GT	2014	Norway	The aim of this study was to document the current level of simulation-based training and assessment of a generic set o fbasic NTSs among crew members of the Norwegian HEMS. We hypothesised that crew members lacked simulation-based training in, and assessment of, NTSs. We also hypothesised that the extent of simulation-based training and assessment of these skills differed across the professional …		A cross-sectional survey, either electronic or paper-based, of all 207 physicians, HEMS crew members(HCMs) and pilots working in the civilian NorwegianHEMS (11 bases), between 8 May and 25 July 2012.	Our study indicates a lack of simulation-based training and assessment. Pilots and HCMs train and are assessed more frequently than physicians. All professional groups are on call for extended hours, butreceive limited training in how to cope with fatigue		Qaulity Management
Exclude	Staffing and training issues in critical care hyperbaric medicine	Staffing and training issues in critical care hyperbaric medicine		Poland	Staffing and training issues in critical care hyperbaric medicine	Staffing and training issues in critical care hyperbaric medicine	Staffing and training issues in critical care hyperbaric medicine	Staffing and training issues in critical care hyperbaric medicine	Staffing and training issues in critical care hyperbaric medicine		Staffing and training issues in critical care hyperbaric medicine	Staffing and training issues in critical care hyperbaric medicine	Staffing and training issues in critical care hyperbaric medicine	Staffing and training issues in critical care hyperbaric medicine	Staffing and training issues in critical care hyperbaric medicine	Staffing and training issues in critical care hyperbaric medicine	Staffing and training issues in critical care hyperbaric medicine	Staffing and training issues in critical care hyperbaric medicine	Staffing and training issues in critical care hyperbaric medicine	Staffing and training issues in critical care hyperbaric medicine	Staffing and training issues in critical care hyperbaric medicine	Staffing and training issues in critical care hyperbaric medicine	Staffing and training issues in critical care hyperbaric medicine	Staffing and training issues in critical care hyperbaric medicine	Staffing and training issues in critical care hyperbaric medicine	Staffing and training issues in critical care hyperbaric medicine	Staffing and training issues in critical care hyperbaric medicine	Staffing and training issues in critical care hyperbaric medicine	Staffing and training issues in critical care hyperbaric medicine	Staffing and training issues in critical care hyperbaric medicine	Staffing and training issues in critical care hyperbaric medicine	Staffing and training issues in critical care hyperbaric medicine	Staffing and training issues in critical care hyperbaric medicine	Staffing and training issues in critical care hyperbaric medicine	Staffing and training issues in critical care hyperbaric medicine	Staffing and training issues in critical care hyperbaric medicine	Staffing and training issues in critical care hyperbaric medicine	Staffing and training issues in critical care hyperbaric medicine	Staffing and training issues in critical care hyperbaric medicine	Staffing and training issues in critical care hyperbaric medicine	Staffing and training issues in critical care hyperbaric medicine	Staffing and training issues in critical care hyperbaric medicine	Staffing and training issues in critical care hyperbaric medicine	Staffing and training issues in critical care hyperbaric medicine	Staffing and training issues in critical care hyperbaric medicine	Staffing and training issues in critical care hyperbaric medicine	Staffing and training issues in critical care hyperbaric medicine	Staffing and training issues in critical care hyperbaric medicine	Staffing and training issues in critical care hyperbaric medicine
Exclude	Taking upstairs care outside	Howard I	2019	Qatar
Include	The capabilities and scope-of-practice requirements of advanced life support practitioners undertaking critical care transfers: A Delphi study	Venter, M., Stassen, W.	2016	South Africa	The aim of this study was to obtain the opinions of several experts in fields pertaining to critical care and transport and to gain consensus on the skills and scope-of-practice requirements of paramedics undertaking CCTs in the SA setting.		A modified Delphi study consisting of three rounds was undertaken using an online survey platform. A heterogeneous sample (n=7), consisting of specialists in the fields of anaesthesiology, emergency medicine, internal medicine, critical care, critical care transport and paediatrics, was asked to indicate whether, in their opinion, selected procedures and medications were needed within the scope o…			Additioanl Skills
Exclude	The delivery of the new prehospital emergency medicine curriculum: reflections on a pilot programme in the UK	McQueen C, Wyse M	2014	UK
Exclude	The effectiveness of team-based learning in nursing education: A systematic review	Alberti S, Motta P, Ferri P, Bonetti L.;		Italy
Exclude	The Imperial Paediatric Emergency Training Toolkit (IPETT) for use in paediatric emergency training: development and evaluation of feasibility and validity			UK
Include	The introduction of new critical care equipment into the aeromedical evacuation service of the Royal Air Force	Lamb, D.	2003	UK						Dedicated Equipment
Include	The need for purposeful teaching, learning and assessment of crisis resource management principles and practices in the undergraduate pre-hospital emergency care curriculum: A narrative literature review	Rowland, M., Adefuye, A.O., Vincent-Lambert, C	2021	South Africa	The purpose of this narrative literature review is to contextualise the importance of CRM in the pre-hospital setting – which can be classified as a high-risk environment – and to advocate for training undergraduate pre-hospital emergency care students on the principles and practices of CRM	A narrative review of GOOGLE SCHOLAR, MEDLINE, PUBMED, CINAHL as well as paramedic-specific journals was conducted. Articles were included if they examined the importance of CRM in pre-hospital emergency care; training undergraduate pre-hospital emergency care students on the principles and practices of CRM; and non-technical skills in pre-hospital emergency care.	A narrative review of GOOGLE SCHOLAR, MEDLINE, PUBMED, CINAHL as well as paramedic-specific journals was conducted. Articles were included if they examined the importance of CRM in pre-hospital emergency care; training undergraduate pre-hospital emergency care students on the principles and practices of CRM; and non-technical skills in pre-hospital emergency care.	Effective team management is a core element of expert practice in emergency medicine. When practised in conjunction with medical and technical expertise, CRM can reduce the incidence of clinical error and contribute to effective teamwork and the smooth running of a pre-hospital emergency care plan.		Additional Training
Include	The obstetric caseload of a physician-based helicopter emergency medical service: case review and recommendations for retrieval physician training	Kaye R, Shewry E, Reid C, Burns B.	2014	AUS	We aimed to quantify and describe the obstetric caseload of our retrieval service with respect to primary diagnosis and required interventions for providing targeted training for retrieval physicians.		A retrospective manual review of records wasundertaken during January 2011. Approval of therelevant ethics review committee was obtained.All units of the New South Wales MedicalRetrieval Service that routinely carry doctors aspart of the team were included in the review. Thisincluded helicopter,fixed-wing and road vehicleservices operating from bases in Sydney,Wollongong and Orange. Records from …	Half of all peri-partum patients in our critical care transport service are retrieved for non-obstetric diagnoses. Obstetric interventions by retrieval physicians are rare, but resuscitative hysterotomy may be required. Most interventions are general critical care procedures. Exhaustive training in obstetric emergencies may not reflect the learning needs of retrieval physicians in services such a…		Additional Training
Exclude	The PrOSTE: identifying key components of effective procedural teaching	McSparron JI, Ricotta DN, Moskowitz A, Volpicelli FM, Roberts DH, Schwartzstein RM, Huang GC	2015	USA	The purpose of this study was todevelop a procedural OSTE (PrOSTE) forcentral venous catheter (CVC) insertion andto determine which specific aspects ofprocedural teaching were associated withimproved skills among novices. Some of theresults have been previously reported in theform of an abstract
Include	The role of the certified flight paramedic (CFP) as a critical care provider and the required education	Gryniuk, J	2001	USA						Additioanl Skills
Exclude	The role of the paramedic practitioner in the UK	Woollard, M.	2006	UK
Include	Transfer of critically ill adults-assessing the need for training	O'Leary RA, Marsh B, O'Connor P	2018	UK	This study aimed to explore the organisational, environmental and individual issues that increase risk to patients duringintrahospital transport (IHT) and to explore the potential educational solutions to these issues as articulated by these practitioners		This qualitative descriptive study was conducted in an Irish tertiary hospital critical care unit. Semi-structured interviews were conducted on critical care practitioners until data saturation was achieved. After manual transcription of the data, theywere then analysed to identify themes.	Organisational, communication and individual issues need to be considered when addressing problems associatedwith IHT. A multifaceted approach is needed, with a focus on organisational solutions in the form of checklists as well as educational interventions such as interprofessional education initiatives. Further studies on implementation of educationalinitiatives will add to the findings we repo…		Additional Training
Include	Transferring patients with refractory hypoxemia to a regional extracorporeal membrane oxygenation center: key considerations for clinicians	Schulman CS, Bibro C, Downey DB, Lasich C	2014	USA						Dedicated Equipment
Include	Transport of Critically Ill Cardiovascular Patients	Ignatyeva Y, Nguyen AP, Schmidt U, Barak R, Agarwal R, Davidson JE.	2018	USA						Additioanl Skills
Exclude	Ventilator Boot Camp Improves the Knowledge and Skills Associated With Mechanical Ventilator Use During Interfacility Transport of Intubated Pediatric Patients	Walton JL, Dunn DK, Haines NY, Heisler I, Bigham MT, Volsko TA	2018	USA	We sought toidentify knowledge gaps and evaluate the effectiveness of a transport ventilator competency bootcamp.		Electronic health records of children requiring ventilatory support during airand ground interfacility transport from January 1 through December 31, 2015, were reviewed todetermine when manual ventilation was used in lieu of a portable ventilator, and simulations wereconstructed from commonly occurring scenarios. All registered respiratory therapists trained in airand ground critical-care transpo…	: Quality data were useful in identifying areas requiringknowledge and competency assessment. Re-assessment results validated the need to conduct education and competency assessment at defined intervals
Include	What nurses involved in a Medical Emergency Teams consider the most vital areas of knowledge and skill when delivering care to the deteriorating ward patient. A nurse-oriented curriculum development project	Judy Currey, Debbie Massey, Josh Allen, Daryl Jones	2018	AUS & NZ	We aimed to identify and describe what nurses involved in a MET consider the most vital areas of knowledge and skill when delivering care to the deteriorating ward patient.	Allconferencedelegateswereeligibletotakepartinthestudybecausebyattendingtheconferenceanassumptionwasmadethatthey hadaroleandavoiceinRRSdevelopment.Conferencedelegatestotalled293;194nurses,89doctorsand10alliedhealthprofessionals.All conferencedelegateswereinvitedtoattendallsessionsincludingnursingspecificsessions.Howeveronlynursesattendedthesessionwhere datacollectionforthisstudyoccurred.Allattend…	An exploratory descriptive design was used and data was collected at a session of the Australian and New Zealand Intensive Care Society Rapid Response Team (ANZICS-RRT) Conference held at The Gold Coast, Australia in July 2015. All conference delegates were eligible to take part. Conference delegates totalled 293; 194 nurses, 89 doctors and 10 allied health professionals. Data collection took pla…	AnexploratorydescriptivedesignwasusedanddatawascollectedatasessionoftheAustralianand NewZealandIntensiveCareSocietyRapidResponseTeam(ANZICS-RRT)ConferenceheldatTheGoldCoast, AustraliainJuly2015.Allconferencedelegateswereeligibletotakepart.Conferencedelegatestotalled293; 194nurses,89doctorsand10alliedhealthprofessionals. Datacollectiontookplaceinthreephases,overa90-minuteperiod.First,demographicda…		Additional Training
Include	Who does what in prehospital critical care? An analysis of competencies of paramedics, critical care paramedics and prehospital physicians	Von Vopelius-Feldt, J., Benger, J	2014	UK	We describe the clinical competencies of three groups of prehospital providers in the UK with the aim of informing future planning of the delivery of PHCC.	We used a data triangulation approach to obtain lists of competencies for paramedics, critical care paramedics (CCPs) and PHCC physicians of the Great Western Ambulance Service. Data sources were professional guidance documents, equipment available to the provider, log sheets of prehospital care episodes, direct observations and a survey of providers.	We used a data triangulation approach to obtain lists of competencies for paramedics, critical care paramedics (CCPs) and PHCC physicians of the Great Western Ambulance Service. Data sources were professional guidance documents, equipment available to the provider, log sheets of prehospital care episodes, direct observations and a survey of providers.	We identified 389, 441 and 449 competenciesfor paramedics, CCPs and PHCC physicians, respectively.Competencies of CCPs and PHCC physicians whichexceeded those of paramedics can be arranged in fourdistinct clusters: induction and maintenance ofanaesthesia, procedural sedation, advancedcardiovascular management and complex invasiveinterventions		Additional Skills
[truncated: 5,000 more columns]

## Sheet: Sheet1
A BRILL idea? The benefits, risks, insights, learning and limitations of an emergency airway registry in pre-hospital and retrieval medicine
A 12-month retrospective descriptive analysis of a single helicopter emergency medical service operator in four South African provinces NEVILLE
A Clinical Teaching Blended Learning Program to Enhance Registered Nurse Preceptors' Teaching Competencies: Pretest and Posttest Study
A comparison of the content taught in critical care transportation modules across South African bachelor's degrees in emergency medical care
A Continuous Quality Improvement Airway Program Results in Sustained Increases in Intubation Success
A national retrospective descriptive analysisof critical care transfers in the privatesector in South Africa
A Statewide Collaboration to Deliver and Evaluate a Pediatric Critical Care Simulation Curriculum for Emergency Medical Services
A Survey Assessing Pediatric Transport Team Composition and Training
A two phase study to revise the Australian Practice Standards for Specialist Critical Care Nurses
Ability of Critical Care Medics to Confirm Endotracheal Tube Placement by Ultrasound
Airway Management: A Structured Curriculum for Critical Care Transport Providers
An Assessment of Nursing Skills Required for Sustaining a Casualty during Prolonged Casualty Care: Implications for Training and Preparing for the Next Major War
An Evaluation of Navy En Route Care Training Using a High-Fidelity Medical Simulation Scenario of Interfacility Patient Transport
Benefit of Critical Care Flight Paramedic-Trained Search and Rescue Corpsmen in Treatment of Severely Injured Aviators
Beyond crisis resource management: new frontiers in human factors training for acute care medicine
Cardiopulmonary Resuscitation During Simulated Pediatric Interhospital Transport: Lessons Learned From Implementation of an Institutional Curriculum
Clinical course teaching in transport of critically ill patients: Small group methods
Continuing Medical Education for Air Medical Providers: The Successes and Challenges
Core Components of a Pediatric Critical Care Transport Communication Curriculum: A Modified Delphi Approach
critical Care Network in the State of Qatar
Critical care paramedics in England: A national survey of ambulance services
Critical care transportation by paramedics: a cross-sectional survey
Critical events during intra-hospital transport of critically ill patients to and from intensive care unit
Descriptive record of the activity of military critical care transfer teams deployed to London in 20 April to undertake transfer of patients with COVID-19
Difficult airway response team: a novel quality improvement program for managing hospital-wide airway emergencies
Diploma in Retrieval and Transfer Medicine
Emergency Patient Handoffs: Identifying Essential Elements and Developing an Evidence-Based Training Tool
En Route Critical Care Transfer From a Role 2 to a Role 3 Medical Treatment Facility in Afghanistan
Epidemiology and location of primary retrieval missions in a Scottish aeromedical service
Evaluating the fundamental critical care support course in critical care education in Japan: a survey of Japanese fundamental critical care support course experience
Experience of physician and nurse specialists in Sweden undertaking long distance aeromedical transportation of critically ill patients: A qualitative study
Experiences of emergency care providers conducting critical care transfers in Gauteng Province, South Africa
Feasibility of Paramedic Performed Prehospital Lung Ultrasound in Medical Patients with Respiratory Distress
Focused Training for the Handover of Critical Patient Information During Simulated Pediatric Emergencies
Framework for Critical Care in Obstetrics
Handover and transport of critically ill children: An integrative review
Health professionals' experience of teamwork education in acute hospital settings: a systematic review of qualitative literature
Human patient simulation education in the nursing management of patients requiring mechanical ventilation: a randomized, controlled trial
Identifying the educational needs of Emergency nurses in rural and Critical access hospitals
Impact of Critical Care Air Transport Team (CCATT) ventilator management on combat mortality
In situ simulation training for a better interprofessional team performance in transferring critically ill patients with COVID-19: a prospective randomised control trial
Initiation of Invasive Arterial Pressure Monitoring by Critical Care Transport Crews
Interfacility Transport of the Pregnant Patient: A 5-year Retrospective Review of a Single Critical Care Transport Program
Interhospital transfers: Decision-making in critical care areas
Interhospital transport of critically ill patients: experiences and challenges, a qualitative study
Interprofessional learning and rural paramedic care
Lung ultrasound for critical care physiotherapists: a narrative review
Mapping the use of simulation in prehospital care - a literature review
Measuring Intangibles: Defining Predictors of Non-Technical Skills in Critical Care Air Transport Team Trainees
MEDEVAC: survival and physiological parameters improved with higher level of flight medic training
Medication Administration in Critical Care Transport of Adult Patients with Hypoxemic Respiratory Failure
Medication-related interventions to improve medication safety and patient outcomes on transition from adult intensive care settings: a systematic review and meta-analysis
Non-technical skills evaluation in the critical care air ambulance environment: introduction of an adapted rating instrument--an observational study
Paramedic specialization: a strategy for better out-of-hospital care
Patient discharge from intensive care: an updated scoping review to identify tools and practices to inform high-quality care
Patient safety in ambulance services: a scoping review
Point-of-Care Ultrasound Curriculum for Endotracheal Tube Confirmation for Pediatric Critical Care Transport Team Through Remote Learning and Teleguidance
Pre-hospital advanced airway management in children: A challenge that training can handle
Prehospital emergency nurses' experiences of care in critical incidents
Quality improvement education incorporated as an integral part of critical care fellows training
Quantitative Analysis of the Content of EMS Handoff of Critically Ill and Injured Patients to the Emergency Department
Reflective and collaborative skills enhances Ambulance nurses' competence - A study based on qualitative analysis of professional experiences
Resuscitative endovascular balloon occlusion of the aorta (REBOA) in non-traumatic out-of-hospital cardiac arrest: Evaluation of an educational programme
Setting the Benchmark for the Ground and Air Medical Quality in Transport International Quality Improvement Collaborative
Shaping the Flight Paramedic Program
Simulation-based training and assessment of non-technical skills in the Norwegian Helicopter Emergency Medical Services: a cross-sectional survey
Staffing and training issues in critical care hyperbaric medicine
Taking upstairs care outside
The capabilities and scope-of-practice requirements of advanced life support practitioners undertaking critical care transfers: A Delphi study
The delivery of the new prehospital emergency medicine curriculum: reflections on a pilot programme in the UK
The effectiveness of team-based learning in nursing education: A systematic review
The Imperial Paediatric Emergency Training Toolkit (IPETT) for use in paediatric emergency training: development and evaluation of feasibility and validity
The introduction of new critical care equipment into the aeromedical evacuation service of the Royal Air Force
The need for purposeful teaching, learning and assessment of crisis resource management principles and practices in the undergraduate pre-hospital emergency care curriculum: A narrative literature review
The obstetric caseload of a physician-based helicopter emergency medical service: case review and recommendations for retrieval physician training
The PrOSTE: identifying key components of effective procedural teaching
The role of the certified flight paramedic (CFP) as a critical care provider and the required education
The role of the paramedic practitioner in the UK
Transfer of critically ill adults-assessing the need for training
Transferring patients with refractory hypoxemia to a regional extracorporeal membrane oxygenation center: key considerations for clinicians
Transport of Critically Ill Cardiovascular Patients
Ventilator Boot Camp Improves the Knowledge and Skills Associated With Mechanical Ventilator Use During Interfacility Transport of Intubated Pediatric Patients
What nurses involved in a Medical Emergency Teams consider the most vital areas of knowledge and skill when delivering care to the deteriorating ward patient. A nurse-oriented curriculum development project
Who does what in prehospital critical care? An analysis of competencies of paramedics, critical care paramedics and prehospital physicians

## Sheet: Additional Skills
Title	Authors	Year	Origin of data	Include/Exclude	Aims/Purpose	Study population and sample size	Methodology/methods	Main Findings	Limitations	Implications for our programme/thoughts	Subheadings
Initiation of Invasive Arterial Pressure Monitoring by Critical Care Transport Crews	Standifird, C., Wassermann, M., Lauria, M.J.	2022	USA	Include		this article aimed to demonstrate that arterial lines can be placed safely and effectively in the prehospital setting			In the transportenvironment, CCT crewmembers should strongly consider the use ofIAP monitoring under certain circumstances. Radial artery cannula-tion for arterial blood pressure monitoring is, in general, a safe andeffective procedure that might reasonably be performed in the trans-port setting by both physicians and nonphysicians with appropriatetraining, education, and quality assurance. Howev…			Additional Skills/Expanded Scope
Lung ultrasound for critical care physiotherapists: a narrative review	Leech M, Bissett B, Kot M, Ntoumenopoulos G	2015	AUS	Include		n this review, the diagnostic performances of auscultation, chest Xray and LUS are reviewed, and the usefulness of LUS as an adjunct to respiratory physiotherapy assessment is discussed. The issues surrounding training physiotherapists and the implementation of LUS are also explored.		narrative review of the literature.	To our knowledge, LUS is not routinely utilized by critical care physiotherapists. However, its superior sensitivity and specificity would enable the physiotherapist to make an accurate, timely and point of care diagnosis of lung pathology and determine whether the pathology is amenable to respiratory physiotherapy.			Additional Skills/Expanded Scope
Medication Administration in Critical Care Transport of Adult Patients with Hypoxemic Respiratory Failure	Wilcox SR, Saia MS, Waden H, McGahn SJ, Frakes M, Wedel SK, Richards JB.	2015	USA	Include		Study quantifies medication administrations and patterns in a series of adult CCTs		This was a retrospective review of medication administration during CCTs ofpatients with severe hypoxemic respiratory failure from October 2009 through December 2012 from referring hospitals to three tertiary care hospitals	Two hundred thirty-nine charts were identified for review. Medications were administered by the CCT team to 98.7% of these patients, with only three patients not receiving any medications from the team. Fifty-nine medications were administered intotal with 996 instances of administration. Fifteen drugs were each administered to only one patient. The mean number of medications per patient was 4.2 …			Additional Skills/Expanded Scope
Point-of-Care Ultrasound Curriculum for Endotracheal Tube Confirmation for Pediatric Critical Care Transport Team Through Remote Learning and Teleguidance	Leviter J, Auerbach M, Amick M, O'Marr J, Battipaglia T, Amendola C, Riera A.	2021	USA	Include		This study aimed toteach pediatric critical care team members to use POCUS for endotracheal tube (ETT) placement confirmation.A secondary aim was to assess the feasibility of a remote curriculum for this purpose.		The Kern 6-step approach was used. The curriculum involved virtual didactics, asynchronous learn-ing modules, and remote hands-on sessions using teleguidance with the Butterfly IQ+ probe, Butterfly Net-work, Inc, Guilford, CT. Participants learned direct and indirect methods of ETT placement confirmation andwere directed to practice independently. Outcomes included attitudes and satisfaction, kno…	Ten participants completed the curriculum. The average knobology and quiz scores improved by29.3% and 20.8%, respectively. Improvement was sustained at re-evaluation. Seven of 10 participants per-formed independent scans. At the 3-month reassessment, most demonstrated mastery of thoracic scans. Allrequired prompting for satisfactory tracheal scans. All felt positively toward POCUS and the remotec…			Additional Skills/Expanded Scope
Shaping the Flight Paramedic Program	Davids NB	2016	USA	Include								Additional Skills/Expanded Scope
The capabilities and scope-of-practice requirements of advanced life support practitioners undertaking critical care transfers: A Delphi study	Venter, M., Stassen, W.	2016	SA	Include		The aim of this study was to obtain the opinions of several experts in fields pertaining to critical care and transport and to gain consensus on the skills and scope-of-practice requirements of paramedics undertaking CCTs in the SA setting.		A modified Delphi study consisting of three rounds was undertaken using an online survey platform. A heterogeneous sample (n=7), consisting of specialists in the fields of anaesthesiology, emergency medicine, internal medicine, critical care, critical care transport and paediatrics, was asked to indicate whether, in their opinion, selected procedures and medications were needed within the scope o…				Additional Skills/Expanded Scope
The role of the certified flight paramedic (CFP) as a critical care provider and the required education	Gryniuk, J	2001	USA	Include								Additional Skills/Expanded Scope
Transport of Critically Ill Cardiovascular Patients	Ignatyeva Y, Nguyen AP, Schmidt U, Barak R, Agarwal R, Davidson JE.	2018	USA	Include								Additional Skills/Expanded Scope
Who does what in prehospital critical care? An analysis of competencies of paramedics, critical care paramedics and prehospital physicians	Von Vopelius-Feldt, J., Benger, J	2014	UK	Include		We describethe clinical competencies of three groups of prehospitalproviders in the UK with the aim of informing futureplanning of the delivery of PHCC		We used a data triangulation approach toobtain lists of competencies for paramedics, critical careparamedics (CCPs) and PHCC physicians of the GreatWestern Ambulance Service. Data sources wereprofessional guidance documents, equipment availableto the provider, log sheets of prehospital care episodes,direct observations and a survey of providers	We identified 389, 441 and 449 competenciesfor paramedics, CCPs and PHCC physicians, respectively.Competencies of CCPs and PHCC physicians whichexceeded those of paramedics can be arranged in fourdistinct clusters: induction and maintenance ofanaesthesia, procedural sedation, advancedcardiovascular management and complex invasiveinterventions			Additional Skills/Expanded Scope

## Sheet: Additional Training
A comparison of the content taught in critical care transportation modules across South African bachelor's degrees in emergency medical care	Conradie NJ, Vincent-Lambert C, Stassen W.	2022	South Africa	Include	The aim of this study was to evaluate and compare the intensive and critical care transport modules offered at SA universities in their BEMC programmes.	n/a	This study was conducted by subjecting the electronic version of curricula of the critical care transport modules from higher education institutes (HEIs) in SA offering the BEMC to document analysis. Qualitative (content analysis) and quantitative methods (descriptive analysis) were used to compare the different components of the curriculum.	The four universities that offer BEMC programmes were invited to participate, and three (75%) consented and provided data. The duration of the modules ranged from 6 to 12 months, corresponding with notional hours of 120 - 150. A total of 83 learning domains were generated from the coding process. These domains included content on mechanical ventilation, patient monitoring, arterial blood gases, i…	One of the universities offering the programme declined to participate in the study. This limited the sample size and eliminated the possibility of extensive cluster analysis. This also affected the external validity of the work – results may thus not be applicable to this university. Additionally, the study only analysed one type of curriculum, the written curriculum. In order to truly benchmark…	Not directed to curriculum	Additional Training	Additional Training
A Statewide Collaboration to Deliver and Evaluate a Pediatric Critical Care Simulation Curriculum for Emergency Medical Services	Farrell, C., Dorney, K., Mathews, B., Boyle, T., Kitchen, A., Doyle, J., Monuteaux, M.C., Li, J., Walsh, B., Nagler, J., Chung, S.	2022	USA	Include	Our aim was to use a statewide, multi-center collaborationto develop and deliver a pediatric critical care simulationcurriculum for EMS providers. Our primary outcome was toevaluate the impact of the simulation program on participants’knowledge and confidence.	The study population included licensed emergency medicaltechnicians (EMTs) and paramedics in Massachusetts.	We describe a statewide collaboration between five academiccenters todevelop a simulation curriculum and deliver it to EMS providers. Cases were developedby the collaborating PEM faculty, reviewed by EMS regional directors, and based onpreviously published EMS curricula, a statewide needs assessment, and updated stateEMS protocols. The simulation curriculum was comprised of 3scenarios requiringre…	Through statewide collaboration, we delivered a pediatric critical care simulation curriculum for EMS providers that impacted participant knowledge andconfidence caring for pediatric patients. Follow-up data suggest that knowledge and skills obtained as part of the curriculum was translated into practice.			Additional Training	Additional Training
Ability of Critical Care Medics to Confirm Endotracheal Tube Placement by Ultrasound	Joyce, M., Tozer, J., Vitto, M., Evans, D.	2020	USA	Include	The aim of this study was only to determine if this aspect of it was feasible, and these results show that the skill itself is easily trainable to those with very little ultrasound experience. Only todetermine if this aspect of it was feasible, and these results show that the skill itself is easily trainable to those with very little ultrasound experience.	Twenty critical care paramedics with no previous experience with point-of-care ultrasound volunteered for advanced training in prehospital ultrasound. Four ultrasound fellowship trained emergency physicians proctored two three-hour training sessions. Each session included a brief introduction to ultrasound “knobology,”normal sonographic neck andlung anatomy, and how to identify ETT placement with…		Based on this pilot study, critical care medics can be taught to cor-rectly interpret ultrasound images of ETT placement using a shortinstruction model.	simulated nature		Additional Training	Additional Training
An Assessment of Nursing Skills Required for Sustaining a Casualty during Prolonged Casualty Care: Implications for Training and Preparing for the Next Major War	Wilson KE, Vasek M, VanFosson CA, Flarity K, Mann-Salinas E, Gillespie K, Keenan S, Fisher AD, April MD, Schauer SG	2022	USA	Include	Sought to determine the frequency of deployed nursing skills required for sustaining a casualty for the first 72 hours after injury in accordance with relevant nursing individual critical task		This is a secondary analysis of a previously described dataset from the Department of Defense Trauma Registry (DODTR) with casualties that had at least one prehospital assessment or intervention recorded from 01 January 2007 to 17 March 2020.The US Army Institute of Surgical Research regulatory office reviewed this protocol and determined it was exempt from institutional Review Board oversight.	Results: Among all casualties, the most common nursing-related skills performed in the prehospital setting were wound dressing application (33%), administration of parenteral opioids (35%), and administration of ketamine (7%); in the hospital setting were preparation for transfer (60%), managing a post-operative patient (59%), and managing a traumatic brain injury (44%). In the hospital setting, …	Our study has several limitations. First, the registry does not capture casualties who died before reaching an MTF. Additionally, medical rules of eligibility may have limited evacuation of humanitarian casualties to military surgical facilities, preventing their inclusion into this particular study. We are only able to describe the overall incidence of a procedure and offer suggestions for futur…		Additional Training	Additional Training
Beyond crisis resource management: new frontiers in human factors training for acute care medicine	Petrosoniak A, Hicks CM.;	2013	Canada	Include				‘Triple Threat’ team training involves integrating SMM theory, stress inoculation training and cognitive forcing and error mitigation strategies toward the development of a more robust CRM paradigm with its roots in research from high-hazard industry and cognitive psychology. These elements are not outside of, but rather expand upon established CRM principles such as situation awareness, leadersh…			Additional Training	Additional Training
Clinical course teaching in transport of critically ill patients: Small group methods	Beigmohammadi MT, Rahimi M, Nabavian O, Davarani SH, Karvandian K, Kamalitabar F.;	2016	Iran	Include	Critically ill patient transfer is potentially risky and may be lead to morbidity and mortality. Physicians' skill is very important for safe transport. We want to evaluate the effect of clinical course teaching on the promotion of physicians' abilities in the transport of critically ill patients. In an interventional study, 320 interns, male and female, were taught about patient transfer in two …	Three hundred twenty interns, male and female, were classified two group: a) one hundred sixty persons in a one-day clinical course in small group system (2-4 intern per day during 4 months) and b) one hundred sixty persons in lecture base learning at three sessions underwent teaching of critically ill patients transport.		Inters' knowledge and skill were very low in the transport of critically ill patients in our center. Teaching by clinical course small group method particularly could improve skill abilities of physicians compared lecture method significantly. Initially, males were better than females at laryngoscopy, but the promotion of females was better than males during training.			Additional Training	Additional Training
Critical care transportation by paramedics: a cross-sectional survey	Raynovich W, Hums J, Stuhlmiller DF, Bramble JD, Kasha T, Galt K.;	2013	USA	Include	The purpose of this study was to gather data fromparamedics practicing in the critical care transport setting toguide development of the education, training, and clinical prac-tices for certification as a critical care paramedic.	The National Registry of Emergency Medical Techniciansprovided a random sample of 2,000 paramedics who hadrecertified at least one time in order to provide a representa-tive sample of practicing paramedics in the United States. Weexcluded 9 paramedics who had US military or small islandterritory addresses and mailed 1,991 surveys by the US PostalService	modified Dillman survey method13thatincluded sending a postcard reminder a week after the initialmailing and then sending a replacement survey followed by a final postcard reminder approximately 3 weeks after the ini-tial mailing to nonrespondents	Paramedics are often the primary provider on the critical care transport team and are performing skills, using equi-ment, and administering medications beyond their education ,training, and scope of practice as a 911 EMS response paramedic. National guidelines are needed for critical care paramedic education, training, and scope of practice			Additional Training	Additional Training
Difficult airway response team: a novel quality improvement program for managing hospital-wide airway emergencies	Mark LJ, Herzer KR, Cover R, Pandian V, Bhatti NI, Berkow LC	2015	USA	Include	Difficult airway cases can quickly become emergencies, increasing the risk of life-threatening complications or death. Emergency airway management outside the operating room is particularly challenging	DART was implemented by a team of anesthesiologists, otolaryngologists, trauma surgeons, emergency medicine physicians, and risk managers in 2005 at The Johns Hopkins Hospital in Baltimore, Maryland. ART managed 360 adult difficult airway events comprising 8% of all code activations. Predisposing patient factors included body mass index >40, history of head and neck tumor, prior difficult intubat…		DART is a comprehensive program for improving difficult airway management.			Additional Training	Additional Training
Diploma in Retrieval and Transfer Medicine	McKinlay JA			Include							Additional Training	Additional Training
Evaluating the fundamental critical care support course in critical care education in Japan: a survey of Japanese fundamental critical care support course experience	Atagi K, Nishi S, Fujitani S, Kodama T, Ishikawa J, Shimaoka H.;	2013	Japan	Include	The purpose of this study is to evaluate whether Japanese FCCS course is useful and has a possibility to deserve a basis of critical care management in Japan.		The course program was provided with the form of lecture and skills stations. Pre- and post-trainingknowledge was assessed. After completion of the 2-day course, a questionnaire survey was administered to all courseparticipants. Participants were asked to fill out the questions regarding socio-demographic characteristics. Participantswere also asked to identify which lectures or skill stations th…	The number of participants increased year after year and reached 1,804 during the past 4 years. Nearly 70% ofthe participants were physicians. Most of the others were nurses. In the established year, the percentage of physicianswho had clinical experience more than 5 years exceeded 50%, however, this percentage gradually decreased. On thecontrary, the percentages of residents and nurses increased…			Additional Training	Additional Training
Framework for Critical Care in Obstetrics	Baird SM, Martin S	2018	USA	Include	Thepurpose of this article is to present a framework for crit-ical care obstetric (CCOB) program development withkey components and strategies identified. Designationof maternal levels of care will be discussed along withteam composition, scope of service, maternal transportconsiderations, and training recommendations						Additional Training	Additional Training
In situ simulation training for a better interprofessional team performance in transferring critically ill patients with COVID-19: a prospective randomised control trial	Manggala SK, Tantri AR, Sugiarto A, Sianipar IR, Prasetyono TOH.	2022	Indonesia	Include	This study aimed to determine the role of in situ simulation training during pandemic by using high-fidelity manikin to improve interprofessional communication, skills and teamwork in transferring critically ill patients with COVID-19		This single-blinded randomised control trial included 40 subjects allocated into standard low-fidelity simulator (LFS) and high-fidelity simulator (HFS) groups. Subjects, who were not members of multiprofessional team taking care of patients with COVID-19, in each group were assigned into small groups and joined an online interactive lecture session, two sessions of in-situ simulation and a debri…	The HFS group showed significantly better overall transfer and communication skills than LFS group (89.70±4.65 vs 77.19±3.6, <0.05 and 100 vs 88.34 (63.33–100), p=0.022, respectively). The HFS group also demonstrated significantly better teamwork performance than the standard LFS group (90 (80–900) vs 80 (70–90), p=0.028)			Additional Training	Additional Training
Non-technical skills evaluation in the critical care air ambulance environment: introduction of an adapted rating instrument--an observational study	Myers JA, Powell DM, Psirides A, Hathaway K, Aldington S, Haney MF.	2016	NZ	Include	The objective of this study was to adapt and evaluate a non-technical skills rating framework for the air ambulance clinical environment.		In the first phase of the project the anaesthetists’ non-technical skills (ANTS) framework was adapted to the air ambulance setting, using data collected directly from clinician groups, published literature, and field observation. In the second phase experienced and inexperienced inter-hospital transport clinicians completed a simulated critical care airtransport scenario, and their non-technical…	Results:The framework developed during phase one was referred to as an aeromedical non-technical skillsframework, or AeroNOTS. During phase two 16 physicians from speciality training programmes in intensive care,emergency medicine and anaesthesia took part in the clinical simulation study. Clinicians with inter-hospital transport experience performed more highly than those without experience, acc…			Additional Training	Additional Training
Pre-hospital advanced airway management in children: A challenge that training can handle	Watterson, J.B., Reid, C., Burns, B.J., Regan, L.;	2017	AUS	Include							Additional Training	Additional Training
Resuscitative endovascular balloon occlusion of the aorta (REBOA) in non-traumatic out-of-hospital cardiac arrest: Evaluation of an educational programme	Brede, J.R., Lafrenz, T., Krüger, A.J., Søvik, E., Steffensen, T., Kriesi, C., Steinert, M., Klepstad, P.;	2019		Include	This study describes a training programme to implement the REBOA procedure to a prehospital working team, in preparation to a planned clinical study.						Additional Training	Additional Training
The need for purposeful teaching, learning and assessment of crisis resource management principles and practices in the undergraduate pre-hospital emergency care curriculum: A narrative literature review	Rowland, M., Adefuye, A.O., Vincent-Lambert, C	2021	SA	Include	The purpose of this narrative literature review is to contextualise the importance of CRM in the pre-hospital setting – which can be classified as a high-risk environment – and to advocate for training undergraduate pre-hospital emergency care students on the principles and practices of CRM						Additional Training	Additional Training
The obstetric caseload of a physician-based helicopter emergency medical service: case review and recommendations for retrieval physician training	Kaye R, Shewry E, Reid C, Burns B.	2014	AUS	Include	We aimed to quantify and describe the obstetric caseload of our retrieval service with respect to primary diagnosis and required interventions for providing targeted training for retrieval physicians.		A retrospective manual review of records wasundertaken during January 2011. Approval of therelevant ethics review committee was obtained.All units of the New South Wales MedicalRetrieval Service that routinely carry doctors aspart of the team were included in the review. Thisincluded helicopter,fixed-wing and road vehicleservices operating from bases in Sydney,Wollongong and Orange. Records from …	Half of all peri-partum patients in our critical care transport service are retrieved for non-obstetric diagnoses. Obstetric interventions by retrieval physicians are rare, but resuscitative hysterotomy may be required. Most interventions are general critical care procedures. Exhaustive training in obstetric emergencies may not reflect the learning needs of retrieval physicians in services such a…			Additional Training	Additional Training
Transfer of critically ill adults-assessing the need for training	O'Leary RA, Marsh B, O'Connor P	2018	UK	Include	This study aimed to explore the organisational, environmental and individual issues that increase risk to patients duringintrahospital transport (IHT) and to explore the potential educational solutions to these issues as articulated by these practitioners		This qualitative descriptive study was conducted in an Irish tertiary hospital critical care unit. Semi-structured interviews were conducted on critical care practitioners until data saturation was achieved. After manual transcription of the data, theywere then analysed to identify themes.	Organisational, communication and individual issues need to be considered when addressing problems associatedwith IHT. A multifaceted approach is needed, with a focus on organisational solutions in the form of checklists as well as educational interventions such as interprofessional education initiatives. Further studies on implementation of educationalinitiatives will add to the findings we repo…			Additional Training	Dedicated Crew	Dedicated Equipment	Additional Training
What nurses involved in a Medical Emergency Teams consider the most vital areas of knowledge and skill when delivering care to the deteriorating ward patient. A nurse-oriented curriculum development project		2018	AUS & NZ	Include	aimed to identify and describe what nurses involved in a MET consider the most vital areas of knowledge and skill when delivering care to the deteriorating ward patien	Allconferencedelegateswereeligibletotakepartinthestudybecausebyattendingtheconferenceanassumptionwasmadethatthey hadaroleandavoiceinRRSdevelopment.Conferencedelegatestotalled293;194nurses,89doctorsand10alliedhealthprofessionals.All conferencedelegateswereinvitedtoattendallsessionsincludingnursingspecificsessions.Howeveronlynursesattendedthesessionwhere datacollectionforthisstudyoccurred.Allattend…		AnexploratorydescriptivedesignwasusedanddatawascollectedatasessionoftheAustralianand NewZealandIntensiveCareSocietyRapidResponseTeam(ANZICS-RRT)ConferenceheldatTheGoldCoast, AustraliainJuly2015.Allconferencedelegateswereeligibletotakepart.Conferencedelegatestotalled293; 194nurses,89doctorsand10alliedhealthprofessionals. Datacollectiontookplaceinthreephases,overa90-minuteperiod.First,demographicda…			Additional Training
Measuring Intangibles: Defining Predictors of Non-Technical Skills in Critical Care Air Transport Team Trainees	Jernigan PL, Wallace MC, Novak CS, Gerlach TW, Hanseman DJ, Pritts TA, Davis BR.	2016	USA	Include	The current study was conducted to evaluate predictors of nontechnical skills (NOTECHS) in CCATT trainees.		Sixteen CCATTs were studied over a 6-month period. Team members completed a bio-graphical survey and teams were videotaped during a simulated CCATT mission. Teams and individuals were assigned a “redflag score”using a validated assessment tool for NOTECHS. Salivary cortisol levels were measured at baseline and pre- and postsimulation exercises.	63% of participants reported regular intensive care unit (ICU) experience and 67% hadflown real-world CCATT missions. Sixteen simulated missions were reviewed, with 69 crisis eventsidentified. Task saturation was observed in 42% of crisis events. Average team redflag score correlated with task satura-tion during the simulated missions (odds ratio = 0.5). Daily ICU experience (p< 0.03) and previou…			Dedicated Crew	Dedicated Crew

## Sheet: Case Selection
Cardiopulmonary Resuscitation During Simulated Pediatric Interhospital Transport: Lessons Learned From Implementation of an Institutional Curriculum	Noje C, Duval-Arnould J, Costabile PM, Henderson E, Perretta J, Sorcher JL, Shilkofski N, Hunt EA.	2022	USA	Exclude	Little is known about cardiopulmonary resuscitation (CPR) quality during pediatric interhospital transport; hence, our aim was to investigate its feasibility		After implementing an institutional education curriculum on pediatric resuscitation during ambulance transport, we conducted a 4-year prospective observational study involving simulation events. Simulated scenarios were interhospital transport of a childretrieved in cardiac arrest (Sim1) and (2) unanticipated cardiac arrest of a child duringtransport (Sim2). Cardiopulmonary resuscitation data wer…	Twenty-six simulations were included: 16 Sim1 [mannequins: Laerdal SimMan3G (n = 13); Gaumard 5-year-old HAL (n = 3)] and 10 Sim2 [Gaumard 1-year-old HAL(n = 8); Laerdal SimBaby (n = 2)]. Median (IQR) CPR duration was 18 minutes 23 seconds(14–22 minutes), chest compression rate was 112 per minute (106–118), and fraction(CCF) was 1 (0.9–1). Five hundred eight 60-second resuscitation epochs were ev…			Case Selection
En Route Critical Care Transfer From a Role 2 to a Role 3 Medical Treatment Facility in Afghanistan	Staudt AM, Savell SC, Biever KA, Trevino JD, Valdez-Delgado KK, Suresh M	2018	USA	Include	To describe patients transferred from a role 2 to a role 3 US military treatment facility in Afghanistan.		A retrospective review of data from the Joint Trauma System Role 2 Database was conducted. Patient characteristics were described by en route care medical attendants	More than one-fourth of patients were intubated at transfer (26.9%), although at transfer fewer than 10% of patients had a base deficit of more than 5 (3.5%), a pH of less than 7.3 (5.2%), an international normalized ratio of more than 2 (0.8%), or temporary abdominal or chest closure (7.4%). The en route care medical attendant was most often a nurse (35.5%), followed by technicians (14.1%) and p…			Case Selection
Epidemiology and location of primary retrieval missions in a Scottish aeromedical service	Neagle, G., Curatolo, L., Ferris, J., Donald, M., Hearns, S., Corfield, A.R.;	2019	Scotland	Include	The aim of this study was to describe the geographic distribution and appropriateness of the current tasking system.	convenience sample of consecutive missions covering aperiod of 18 months from May 2013 to January 2015 wastaken. Data for each EMRS mission were captured pro-spectively during or immediately after each mission, andentered into a clinical database (Microsoft Access). Thisdatabase contains detailed clinical information about eachprimary mission undertaken and is supplemented bypatient follow-up und…	A convenience sample of consecutive EMRSmissions covering a period of 18 months from May 2013 toJanuary 2015 was taken. These missions were matchedwith the ambulance service information on geographicallocation of the incident. In order to assess theappropriateness of tasking, interventions undertaken oneach mission were analysed and divided into twosubcategories:‘critical care interventions’and‘a…	A total of 1279 primary missions were undertaken during the study period. Of these, 493 primary missions met the inclusion criteria and generated complete location data.The median distance to scene was calculated as 5.6 milesfor land responses and 34.2 miles for air responses. Overall,critical care interventions were performed on 17% (84/493)of patients. A further 21% (102/493) of patients had an…			Case Selection

## Sheet: Dedicated Crew
A Survey Assessing Pediatric Transport Team Composition and Training	Patel MM, Hebbar KB, Dugan MC, Petrillo T.	2020	USA	Include	The aim of this study was to assess national pediatric/neonatalspecialty transport teams' composition and training requirements to determine if any current standardization exists	We conducted a survey of national pediatric and neonatalcritical care transport team program directors(s) and/or nurse man-ager(s) in the United States. We were able to obtain contact infor-mation for 136 of the 145 programs listed in the AAP database bycalling individual teams via contact information listed in the data-base	This was a survey of the transport teams listed with the AmericanAcademy of Pediatrics via SurveyMonkey	There is tremendous variability nationally among pediatric/neonatal transport teams regarding training requirements, certifications,and team composition. The lack of standardization regarding team member qualifications or maintenance of competency among specialized transportteams should be looked at more closely, and evidence-based guidelines may help lead to further improved outcomes in the care…	There are several limitations to this study. Primarily, of the68% response rate, there were 8 (8.6%) of 93 incomplete surveys.In addition, there is a great degree of variability in who completedthe surveys, from transport managers to medical directors, nursingdirectors, and various other team leaders. Lastly, given that all sur-veys were not fully completed, more complex statistical analysesand c…		Dedicated Crew	Dedicated Crew
A two phase study to revise the Australian Practice Standards for Specialist Critical Care Nurses	Gill FJ, Kendrick T, Davies H, Greenwood M	2016	AUS	Exclude	TheaimoftheresearchwastorevisetheCompe-tencyStandardsforSpecialistCriticalCareNurses12toensuretheycontinuetomeettheneedsofcriticalcarenursesandreflectcon-temporaryclinicalpractice						Dedicated Crew	Dedicated Crew
Continuing Medical Education for Air Medical Providers: The Successes and Challenges	Miller JO, Thammasitboon S, Hsu DC, Shah MI, Minard CG, Graf JM.;	2016	USA	Include	Research has shown that patients transported by non pediatricteams have higher rates of morbidity and mortality. There is currently a paucity of pediatric standardized ongoing medical education for emergency medical service providers, thus we aimed to develop a model curriculum to increase their knowledge regarding pediatric respiratory distressand failure.	potential learners were identified from a single helicopter emergency transport agency in one state. They were a combination of flight nurses (registerednurse [RN]) and flight paramedics (private emergency medicaltechnician [EMT-P]). This helicopter agency's pediatric transportsaccount for approximately 10% of its total yearly transports andwithin those transports, there are approximately 52% sce…	The curriculum was based on the Kolb Learning Cycle to op-timize learning. Target learners were flight nurses (registered nurse) andemergency medical technicians of a private helicopter emergency transportteam. The topics included were pediatric stridor, wheezing, and respiratoryfailure. Online modules were developed for continued spaced education.Knowledge gained from the interventions was measu…	Sixty-two learners attended the workshop. Fifty-nine learnerscompleted both precurricular and postcurricular testing. The mean increasebetween pretest and posttest scores was 12.1% (95% confidence interval,9.4, 14.8;P< 0.001). Type of licensure (private emergency medical techni-cian vs registered nurse) and number of years experience had no associa-tion with the level of knowledge gained. Learner…			Dedicated Crew	Dedicated Crew
Core Components of a Pediatric Critical Care Transport Communication Curriculum: A Modified Delphi Approach	Silberman AP, Rozenfeld RA, Kessler DO.	2022	USA	Exclude	Interfacility transport of critically ill infants and children is an essential part of the care of children in the United States. However, there is tremendous variation in how transports are coordinated and performed. Pediatric critical care medicine (PCCM) fellows have differing experiences in their fellowships, and there is no standardized way of training medical command for the transport proce…	Experts from the AAP SOTM and the Pediatric Critical Care Medicine fellowship community were invited to participate in this study.Participants were deemed to be experts if they met at least 1 of thefollowing criteria: PCCM fellowship director, leader in transport med-icine at his or her current or past institution(s), a role in transportcurriculum development/teaching, or a recent graduate of a P…	A national group of experts in transport medicine rated 51 total possible topics for their importanceto include in a fellowship curriculum. Three rounds of surveys were completed	ifty-two of 372 invitees (14%) participated in round 1. Consensus was reached to include 15 items ina PCCM curriculum. Twenty of 52 (38%) experts completed round 2, reaching consensus on 2 additional items.Seventeen of 20 (85%) experts completed round 3. No additional items reached consensus.Conclusion:Experts reached consensus on 17 core components to include in a PCCM fellowship transportcommun…			Dedicated Crew	Dedicated Crew
Critical care paramedics in England: A national survey of ambulance services	Von Vopelius-Feldt, J., Benger, J.	2014	UK	Include	UK CCP Training	Between December 2012 and February 2013, weconducted an online survey of all 12 regional NHSambulance services in England. The survey consisted ofa mixture of multiple-choice and free-text answers.	Between December 2012 and February 2013, weconducted an online survey of all 12 regional NHSambulance services in England. The survey consisted ofa mixture of multiple-choice and free-text answers.		This survey was intended to provide an overview of CCPsin England. To achieve a meaningful response rate, it was necessary to focus on the features of CCP training and practice presented.		Dedicated Crew	Dedicated Crew
Descriptive record of the activity of military critical care transfer teams deployed to London in 20 April to undertake transfer of patients with COVID-19	James, R.H., Doyle, C.P., Cooper, D.J	2020	UK	Include	In the face of the COVID-19 outbreak, military healthcare teams were deployed to London to assist the London Ambulance Service t transfer ventilated patients between medical facilities. This paper describes the preparation and activity of these military teams, records the lessons identified (LI) and reviews the complications encountered’. The teams each had two members. A consultant or registrar …						Dedicated Crew	Dedicated Crew
Experience of physician and nurse specialists in Sweden undertaking long distance aeromedical transportation of critically ill patients: A qualitative study	Frost E, Kihlgren A, Jaensson M.	2018	Sweden	Include	The aim of this study was to explore the experiences of nurse and physician specialists in Sweden un-dertakinglongdistanceaeromedicaltransportofcriticallyillpatients,withaflighttimeofmorethantwohours.		A qualitative approach with a descriptive design. Thirteen recorded semi-structured interviews withphysicianandnursespecialistswereanalyzedusinginductivequalitativecontent analysis.	Oneoverallthemeemerged,Tobeonestepaheadtoensurepatientsafetyintheair;withthreecategories1)Withthepatientinfocus,2)Tobepartofateamandconcernedaboutpatientsafetyand3)Tobeinneedofrecovery			Dedicated Crew	Dedicated Crew
Experiences of emergency care providers conducting critical care transfers in Gauteng Province, South Africa	Senekal, A.C.G., Vincent-Lambert, C.;	2021	South Africa	Include	To investigate and describe the experiences of a sample of Gauteng Province-based emergency care (EC) providers conducting CCTs	The sample for this study consisted of 14 ALS providers routinely involved in CCTs of high-acuity patients by road in Johannesburg. As mentioned above, our participants were a mixture of providers qualified as CCAs and ECPs from both public and private services. The 14 participants who agreed to participate in the focus group discussions had >80 years of combined experience, making them a source …	A qualitative descriptive design used thematic analysis to gather data from 14 purposely selected participants during semi-structured focus group discussions, which were recorded and transcribed verbatim. Data were coded and analysed using ATLAS.ti to generate themes and sub-themes	Results. The two dominant themes that emerged from the study were thatthere is no common understanding or clear definition of a CCT in the local context, and that systemic challenges are experienced. Participants indicated that their undergraduate training did not sufficiently prepare them to conduct CCTs. Local ambulance services appear to lack a common definition and understanding of exactly wh…			Dedicated Crew	Dedicated Crew	Dedicated Equipment	Additional Training
Handover and transport of critically ill children: An integrative review	Foronda C, VanGraafeiland B, Quon R, Davidson P.;	2016	USA	Exclude	To synthesize published data on pediatric handover and transport and identify gaps to provide direction for future investigation		Integrative literature review	Forty research studies were reviewed and revealed the following themes :risk for patient complications, standardized communication, and specialized teams and team work were associated with improved outcomes. No articles were identified regarding transportation of critically ill pediatric patients from the emergency room to the intensive care unit. There was aknowledge gap in bes tpractices in han…			Dedicated Crew	Dedicated Crew
MEDEVAC: survival and physiological parameters improved with higher level of flight medic training	Holland SR, Apodaca A, Mabry RL.	2013	USA	Include	Determine if a higher level of Army flight medic (AFM) training was associated withimproved physiological state on arrival to a combat support hospital (CSH).		A retrospective study comparing casualties who were evacuated by two AFM units with only Emergency Medical Technicians-Basic (EMT-Bs) to an Army National Guard unit with Critical Care Flight Paramedics (CCFPs) in Afghanistan with an injury severity score>16 in different time periods looking at their 48-hour mortality, hematocrit (HCT), base deficit (BD), oxygen saturation(SpO2), and physiological…	The CCFP group had better HCT [36.5 (8.8)] thanthe EMT-B group [33.1 (11.4);p£0.001]. BD and SpO2were better in the CCFP group [−3.2 (4.7)]/[97.8 (4.8)] than theEMT-B group [−4.4 (5.5)]/[96.3 (10.9)] [p£0.014]. The CCFP group had a 72% lower estimated risk ratio of mortalitywith an associated improvement in 48-hour survivability of 4.9% versus 15.8% for the EMT-B-group. Conclusions:There is a sta…			Dedicated Crew	Dedicated Crew
Patient discharge from intensive care: an updated scoping review to identify tools and practices to inform high-quality care	Plotnikoff KM, Krewulak KD, Hernández L, Spence K, Foster N, Longmore S, Straus SE, Niven DJ, Parsons Leigh J, Stelfox HT, Fiest KM.;	2021	Canada	Include	The aim of this study was to answer the question: what elements facilitate a successful, high-quality discharge from the ICU		This scoping review is an update to a review published in 2015. We searched MEDLINE, EMBASE, CINAHL, and Cochrane databases from 2013-December 3, 2020 including adult, pediatric, and neonatal populations without language restrictions. Data were abstracted using different phases of care framework models, themes, facilitators, and barriers to the ICU discharge process	Several factors contribute to a successful ICU discharge, with facilitators and barriers present at the patient and family, health care provider, and organizational level. Successful provider-patient and provider-provider communication, and educating and engaging patients and families about the discharge process were important factors in a successful ICU discharge.			Dedicated Crew	Dedicated Crew
Taking upstairs care outside	Howard I	2019	Qatar	Exclude							Dedicated Crew	Dedicated Crew

## Sheet: Dedicated Equipment
Experiences of emergency care providers conducting critical care transfers in Gauteng Province, South Africa	Senekal, A.C.G., Vincent-Lambert, C.;	2021	South Africa	Include		To investigate and describe the experiences of a sample of Gauteng Province-based emergency care (EC) providers conducting CCTs	The sample for this study consisted of 14 ALS providers routinely involved in CCTs of high-acuity patients by road in Johannesburg. As mentioned above, our participants were a mixture of providers qualified as CCAs and ECPs from both public and private services. The 14 participants who agreed to participate in the focus group discussions had >80 years of combined experience, making them a source …	A qualitative descriptive design used thematic analysis to gather data from 14 purposely selected participants during semi-structured focus group discussions, which were recorded and transcribed verbatim. Data were coded and analysed using ATLAS.ti to generate themes and sub-themes	Results. The two dominant themes that emerged from the study were thatthere is no common understanding or clear definition of a CCT in the local context, and that systemic challenges are experienced. Participants indicated that their undergraduate training did not sufficiently prepare them to conduct CCTs. Local ambulance services appear to lack a common definition and understanding of exactly wh…			Dedicated Crew	Dedicated Equipment	Additional Training
Feasibility of Paramedic Performed Prehospital Lung Ultrasound in Medical Patients with Respiratory Distress	Becker, T.K., Martin-Gill, C., Callaway, C.W., Guyette, F.X., Schott, C	2018	USA	Include		We assessed the feasibility of paramedic performed prehospital lung ultrasound in medical patients with respiratory distress		This was a prospective observational study of prehos-pital ultrasound in patients with respiratory distress.Patients who were cared for by paramedics from 2ambulance stations in the city of Pittsburgh, Penn-sylvania, USA, were enrolled over a 3-month periodbased on device availability and expected patientvolume.	A total of 34 of 78 (43.6%) eligi-ble patients had an ultrasound exam completed. Image transmission was successful in 25 (73.5%) of cases where ultrasound was performed. The primary reason for not enrolling an otherwise eligible patient was equipment failure (25.0%),followed by patient acuity and patient refusal (18.2% each).A total of 20 (58.8%) completed scans were deemed uni-terpretable upon e…			Dedicated Equipment
The introduction of new critical care equipment into the aeromedical evacuation service of the Royal Air Force	Lamb, D.	2003	UK	Include								Dedicated Equipment
Transferring patients with refractory hypoxemia to a regional extracorporeal membrane oxygenation center: key considerations for clinicians	Schulman CS, Bibro C, Downey DB, Lasich C	2014	USA	Include								Dedicated Equipment

## Sheet: Quality management
Airway Management: A Structured Curriculum for Critical Care Transport Providers	Kuszajewski, M.L., O'Donnell, J.M., Phrampus, P.E., Robey, W.C., Tuite, P.K.	2016	USA	Exclude	Airway assessment and management are vital skills for the critical care transport provider.Nurses and paramedics often enter a transport program with limited or no exposure to airway management. Many programs lack a structured curriculum to show skill competence. Optimal methods in thedevelopment of airway management competence and the frequency of training needed to maintain skillshave not been …	A convenience sample of participants was recruited from all paramedics and nurses working in a hospital-based Commission on the Accreditation of Medical Transport Systemseaccredited CCTprogram in rural North Carolina (N¼9). The sample included5 paramedics (56%) and 4 nurses (44%) with years of experience inCCTconsisting of 1 to 5 years (33%), 6 to 10 years (56%), and 11 to 15years (11%).	A pretest, post-test repeated measures design incorporating deliberate practice was organizedaccording to ADDIE (Analysis, Design, Development, Implementation, and Evaluation) model principles.	Although ETI is an essential skill, many CCT programs lack a structured curriculumusing a deliberate practice approach to show skill competence. CCT providers often lack exposure to patients who require advanced airway interventions in the prehospital setting, and the number of intubations completed annually per provider is often very low.	A few limitations were identified during this study. Thefirstlimitation included the low number of study participants. Althoughstatistical significance was observed in only some of the measures,positive trending occurred throughout. Post hoc power analysisindicated that given the differences between pre- versus post-testscores noted in the study, a minimum of 16 participants wouldhave been needed…		Quality Management
An Evaluation of Navy En Route Care Training Using a High-Fidelity Medical Simulation Scenario of Interfacility Patient Transport	DeForest CA, Blackman V, Alex JE, Reeves L, Mora A, Perez C, Maddry J, Selby D, Walrath B.;	2018	USA	Include	The objective of this study was to evaluate and compare per-formance between commonly deployed USN prehospitalERC providers in a high-fidelity simulation interfacilitypatient transport scenario. The study was designed to iden-tify practice differences between provider types to poten-tially improve the USN ERC training system.	Study participants were a convenience sample of active dutyNavy SMTs, ERC RNs, and physician volunteers eligible toperform as ERC providers. Participants were recruited throughadvertisement disseminated by Operational, Emergency andCritical Care Nursing Specialty Leaders, the Search and Rescue(SAR) Model Manager Office, nursing organizations and emer-gency departments of NMCSD and NMCP, and local…		Only 1 of 84 providers evaluated completed all critical actions in our simulated transport of a critically injured war-fighter. Over 98% of participants failed to properly performall critical actions, which in a real-life combat casualty transport scenario could result in a preventable death. With zero-preventable deaths as the goal for future combat operations, we conclude that Navy Medicine ERC…	We designed a simulation environment with the specifica-tions of a HH-60 and the inclusion of noise, wind, limitedlighting, and limited equipment. This, however, is a simula-tion study with an artificial environment. Evidence suggeststhe actual stressors of a deployed environment with cumber-some personal protective equipment and helicopter inflightmay further degrade performance		Quality Management
Emergency Patient Handoffs: Identifying Essential Elements and Developing an Evidence-Based Training Tool	Reimer AP, Alfes CM, Rowe AS, Rodriguez-Fox BM.;	2017	USA	Include	The purpose of this literature review was to identify the essen-tial elements of effective patient handoffs in emergency situations to develop a standardized tool to support a structured patient handoff procedure capable of guiding education and training.		A literature search of handoff procedures and patient transfers was conducted using the Cumula-tive Index to Nursing and Allied Health Literature and PubMed between 2008 and 2015.	The findings presented in this literature review and development of the standardized handoff tool have several implications for education and practice.			Quality Management
Focused Training for the Handover of Critical Patient Information During Simulated Pediatric Emergencies	Lautz AJ, Martin KC, Nishisaki A, Bonafide CP,	2018	USA	Include	We sought to determine if training with an airway, breathing, circulation, situation, background, assessment,recommendation handover tool could improve the transmission of essential patient information during multidisciplinary simulations of critically ill children.		We conducted a prospective, randomized, intervention study withfirst-year pediatricresidents at a quaternary academic children’shospital.Baselineandsecondhandoverswererecordedforresidents in the intervention group (n512) and residents in the control group (n58) duringmultidisciplinary simulations throughout the academic year. The intervention group received handovereducation after baseline handov…	RESULTS:Therewasnodifferenceinbaselinehandoverscoresbetweengroups(P5.69), but secondhandover scores were significantly higher in the intervention group (median 12.5 [interquartile range12–13] versus median 7.5 [interquartile range 6–8] in the control group;P,.01). Trained residents weremore likely to include a reason for the call (P,.01), focused history (P5.02), and summativeassessment (P5.03). …			Quality Management
Human patient simulation education in the nursing management of patients requiring mechanical ventilation: a randomized, controlled trial	Jansson MM, Ala-Kokko TI, Ohtonen PP, Meriläinen MH, Syrjälä HP, Kyngäs HA	2014	Finland	Exclude	The aim of our study was to evaluate the effectiveness of human patient simulation (HPS) education in the nursing management of patients requiring mechanical ventilation		A prospective, parallel, randomized controlled trial with repeated measurements was con-ducted in a 22-bed adult mixed medical-surgical intensive care unit in Finland from February-October2012. Thirty critical care nurses were allocated evenly to intervention and control groups (n¼15each). The effectiveness of HPS education was evaluated through the validated Ventilator BundleQuestionnaire and Ve…	After HPS education, the average skill scores (Ventilator Bundle Observation Schedule) in the intervention group increased significantly (46.8%-60.0% of the total score) in the final post intervention observation. In the average skill scores, a linear mixed model identified significant time (Pt<.001) andgroup (Pg¼.03) differences and timeegroup interactions (Pt*g¼.02) between the study groups aft…	The major study limitations and the potential source for biasare related to the generalizability and relatively small samplesize		Quality Management
Impact of Critical Care Air Transport Team (CCATT) ventilator management on combat mortality	Maddry JK, Mora AG, Savell SC, Perez CA, Mason PE, Aden JK, Bebarta VS	2017	USA	Exclude	The purpose of this study was to evaluate the impact of ARDSNet protocol compliance during aeromedical evacuation of ventilated combat injured patients		We performed a retrospective chart review of combat injured patients transported by CCATTs from Afghanistan to Landstuhl Re-gional Medical Center (LRMC) in Germany between January 2007 and January 2012. After univariate analyses, we performedregression analyses to assess compliance and post-flight outcomes. Cox proportional hazard models were used to evaluate associ-ations between the risk factor…	A total of 650 patients requiredvolume-controlled mechanical ventilation and were included in the analysis. Of the 650 subjects, 62% (n = 400) were non-compliant per tidal volume and ARDSNet table recommendations. The groups were similar in all demographic variables, exceptthe Non-compliant group had a higher Injury Severity Score compared to the Compliant group. Subjects in the Compliant groupwe…	Our study has several limitations. Given the study was ret-rospective in nature, tidal volumes used by providers may havebeen estimates (which should be calculated based upon idealbody weight); however, for this study, we calculated ideal bodyweight based on documented height. Therefore, the tidal vol-umes may be estimates thereby limiting our ability to detectthe impact of low tidal volume use. …		Quality Management
Interfacility Transport of the Pregnant Patient: A 5-year Retrospective Review of a Single Critical Care Transport Program	Nawrocki PS, Levy M, Tang N, Trautman S, Margolis A.	2018	USA	Exclude	The purpose of this study is to describe this single critical care transport program’s experience with transporting pregnant patients both by ground and air, and describe CSEs that occur during the out-of-hospital phase of care.	Patients who were pregnant and who were trans-ported from a referring facility to one of the 2 pri-mary receiving centers within Johns Hopkins HealthSystem between January 1, 2012 and December 31,2016 by Johns Hopkins Lifeline providers wereincluded in this study. Prisoners and those who hadnot yet reached their 18th birthday at the time oftransport were excluded. Patients who were post-partum, h…	This study wasa retrospective review of pregnant patients transported by asingle critical care transport system into and within a largeacademic healthcare system. Patients who were pregnant,and were transported from a referring facility to one of the 2receiving centers within Johns Hopkins Health Systembetween January 1, 2012 and December 31, 2016 wereincluded in this study. The primary outcome o…	Incidence of clinically significant events during theinterfacility transport of pregnant patients withinour critical care transport system is low (6.0%).Knowledge of these clinically significant events thatoccur during EMS transport is a vital step in ensur-ing system quality and maintaining a culture ofpatient safety. This data can then be used to aug-ment and focus provider education and traini…	This was a retrospective observational review ofprehospital records to determine clinically signifi-cant events that occurred during the interfacilitytransport of pregnant patients within one transportsystem		Quality Management
Interhospital transport of critically ill patients: experiences and challenges, a qualitative study	Eiding H, Kongsgaard UE, Braarud AC.	2019	Norway	Exclude	The aim of this study was to examine how these transports are executed and to discover challenges during transports and potentials of improvement		A qualitative study with 20 semi-structured interviews of doctors, nurses and ambulance personnel representing a wide range in experience and formal education, reflecting the different compositions of crews performing interhospital transports was conducted. A systematic text condensation of the interviews was performed to describe personal experiences and values.	Few interviewees reported special adverse events when asked. Instead they chose to describe moregeneral characteristics of the working environment, their own positive emotions or fears and the strengths andweaknesses of the organizational system. The prehospital working environment was described as different from thein-hospital environment. The personnel experienced being on their own during tran…			Quality Management
Quality improvement education incorporated as an integral part of critical care fellows training	Kashani KB, Ramar K, Farmer JC, Lim KG, Moreno-Franco P, Morgenthaler TI, Dankbar GC, Hale CW.	2014	USA	Include							Quality Management
Reflective and collaborative skills enhances Ambulance nurses' competence - A study based on qualitative analysis of professional experiences	Wihlborg J, Edgren G, Johansson A, Sivberg B	2017	Sweden	Exclude	The aim of this study was to elucidate ambulance nurses’ professional experiences and to describe aspects affecting their competence		For data collection, the study used the Critical Incident Technique, interviewing 32 ambulancenurses. A qualitative content analysis was applied.	This study elucidates essential parts of the development, usage and perceptions of the competence of ambulance nurses and how, in various ways, this is affected by professional experiences. The development of competence is strongly affected by the ability and possibility to reflect on practice on a professional and personal level, particularly in cooperation with colleagues. Experiencesand commun…			Quality Management
Setting the Benchmark for the Ground and Air Medical Quality in Transport International Quality Improvement Collaborative	Aspiotes CR, Gothard MQ, Gothard MD, Parrish R, Schwartz HP, Bigham MT.	2018	USA	Include							Quality Management
Simulation-based training and assessment of non-technical skills in the Norwegian Helicopter Emergency Medical Services: a cross-sectional survey	Abrahamsen HB, Sollid SJ, Öhlund LS, Røislien J, Bondevik GT	2014	Norway	Include	The aim of this study was to document the current level of simulation-based training and assessment of a generic set o fbasic NTSs among crew members of the Norwegian HEMS. We hypothesised that crew members lacked simulation-based training in, and assessment of, NTSs. We also hypothesised that the extent of simulation-based training and assessment of these skills differed across the professional …		A cross-sectional survey, either electronic or paper-based, of all 207 physicians, HEMS crew members(HCMs) and pilots working in the civilian NorwegianHEMS (11 bases), between 8 May and 25 July 2012.	Our study indicates a lack of simulation-based training and assessment. Pilots and HCMs train and are assessed more frequently than physicians. All professional groups are on call for extended hours, butreceive limited training in how to cope with fatigue			Quality Management
Ventilator Boot Camp Improves the Knowledge and Skills Associated With Mechanical Ventilator Use During Interfacility Transport of Intubated Pediatric Patients	Walton JL, Dunn DK, Haines NY, Heisler I, Bigham MT, Volsko TA	2018	USA	Include	We sought toidentify knowledge gaps and evaluate the effectiveness of a transport ventilator competency bootcamp.		Electronic health records of children requiring ventilatory support during airand ground interfacility transport from January 1 through December 31, 2015, were reviewed todetermine when manual ventilation was used in lieu of a portable ventilator, and simulations wereconstructed from commonly occurring scenarios. All registered respiratory therapists trained in airand ground critical-care transpo…	: Quality data were useful in identifying areas requiringknowledge and competency assessment. Re-assessment results validated the need to conduct education and competency assessment at defined intervals			Quality Management

## Sheet: %
USA	High							South Africa	LIMC
AUS	High				High = 46	85.1852		Singapore	High
USA	High							South Africa	LIMC
USA	High				LMIC = 8	14.8148		USA	High
USA	High							South Africa	LIMC
South Africa	LIMC							USA	High
USA	High							USA	High
USA	High							USA	High
UK	High							USA	High
South Africa	LIMC							USA	High
USA	High							Canada	High
USA	High							Iran	LIMC
USA	High							USA	High
USA	High							Qatar	High
Japan	High							UK	High
USA	High							USA	High
NZ	High							UK	High
AUS	High							USA	High
AUS	High							USA	High
UK	High							USA	High
AUS & NZ	High							USA	High
USA	High							Scotland	High
USA	High							Japan	High
Scotland	High							Sweden	High
USA	High							South Africa	LIMC
USA	High							USA	High
UK	High							USA	High
UK	High							USA	High
Sweden	High							Indonesia	LIMC
South Africa	LMIC							USA	High
USA	High							Norway	High
Canada	High							AUS	High
South Africa	LMIC							USA	High
USA	High							USA	High
UK	High							USA	High
USA	High							USA	High
USA	High							Canada	High
Norway	High							USA	High
USA	High							AUS	High
USA	High							USA	High
USA	High							Norway	High
USA	High							USA	High
								USA	High
								Norway	High
								South Africa	LIMC
								UK	High
								South Africa	LIMC
								AUS	High
								USA	High
								UK	High
								USA	High
								USA	High
								AUS & NZ	High
								UK	High

## Sheet: Subheadings
Additional Skills/Expanded Scope
Additional Training
Case Selection
Dedicated Crew
Dedicated Equipment
Quality Management
Specific Patient Population
